# Supplementary material for: Phenotypic homogeneity in childhood epilepsies evolves in gene-specific patterns across 3251 patient-years of clinical data
Source: Eur J Hum Genet. 2021 May 24;29(11):1690–700. doi: 10.1038/s41431-021-00908-8 (PMC8560769; doi:10.1038/s41431-021-00908-8)
Supplement: Supplementary file 2 — Table S1 [file 41431_2021_908_MOESM2_ESM.xlsx]

## Sheet: Lewis-Smith Table S1
Table S1. The number of individuals with each genetic etiology and their EMR usage
Genetic etiology	Total number of individuals with genetic etiology		Mean duration of EMR usage (years)	Median duration of EMR usage (years)
	Total	Attending our center only once
ATP1A3	3	0	4.51142	5.34521
CACNA1A	4	1	2.71575	3.10822
CSTB	2	0	4.61644	4.61644
DEPDC5	4	0	7.3274	7.78219
DNM1	2	1	2.28904	2.28904
DYNC1H1	2	0	7.90685	7.90685
FRRS1L	2	1	0.736986	0.736986
GABRA3	2	1	5.00411	5.00411
GABRB3	2	0	0.810959	0.810959
GNB1	2	0	5.06712	5.06712
GRIN1	5	1	6.36219	6.2411
GRIN2A	2	0	2.53425	2.53425
GRIN2B	2	0	1.17671	1.17671
IQSEC2	6	0	5.90502	5.07945
KCNA2	3	2	4.6895	0.136986
KCNB1	4	0	8.37877	8.33699
KCNQ2	8	0	3.9113	1.80548
KCNT1	6	1	3.49817	1.06575
KIF1A	2	0	2.26301	2.26301
MECP2	2	0	7.33562	7.33562
NEXMIF	2	0	4.19863	4.19863
PCDH19	5	0	6.08219	3.85479
PRRT2	4	0	1.53836	1.14247
PURA	3	0	10.6511	11.0548
SCN1A	29	0	4.92064	3.70411
SCN2A	12	2	3.66986	3.31644
SCN8A	6	0	3.1	2.11918
SLC2A1	2	0	5.37397	5.37397
SLC6A1	4	1	3.97671	2.01233
SLC6A5	2	0	1.63288	1.63288
SMC1A	2	0	4.57945	4.57945
STXBP1	22	6	2.38941	1.63836
SYNGAP1	2	0	6.69178	6.69178
SZT2	2	0	1.35479	1.35479
TBC1D24	2	0	0.675342	0.675342
WDR45	3	1	2.1	1.67
Other genetic etiologies, each attributed to single individuals	65	5	4.31	2.54
None found	426	7	5.31106	4.36438
Etiologies present in single individuals
16p11.2_del, 17q12_dup, 4p16_del, 4q35_del, 6q27_del, 7q11.21_del, ADAT3, ANKRD17, ARFGEF1, ATP1A2, ATRX, C12orf57, CACNA1C, CACNA1E, CACNA1G, CDKL5, CHD2, CLCN4, CLTC, CPLX1, FOXG1, GABRG2, GLB1, GRIA3, GRIK2, GRIN2D, HIVEP2, HNRNPU, KCNC1, MACF1, MBD5, MBOAT7, MTOR, NF1, PACS1, PIGG, PIGN, PMM2, PPP2R5D, PPP3CA, PRUNE1, RARS2, RBFOX1, RHOBTB2, RORA, RORB, SCN3A, SLC13A5, SNAP25, SPTAN1, SPTBN1,…
