# Supplementary material for: Phenotypic homogeneity in childhood epilepsies evolves in gene-specific patterns across 3251 patient-years of clinical data
Source: Eur J Hum Genet. 2021 May 24;29(11):1690–700. doi: 10.1038/s41431-021-00908-8 (PMC8560769; doi:10.1038/s41431-021-00908-8)
Supplement: Supplementary file 3 — Table S3 [file 41431_2021_908_MOESM3_ESM.xlsx]

## Sheet: Lewis-Smith Table S3
Table S3. The number of individuals with each etiology, and their PhenSim score within each of 100 3-month age intervals
Empirical p-values derived from 1,000,000 permutations before and after Holm's adjustment for the 3,600 hypotheses for the primary analysis (36 etiologies in multiple individuals and 100 age intervals), and for 600 hypotheses for a supplementary analysis (see Supplementary methods: Interpretation of the significance of PhenSim scores and Fig. S4).
Genetic etiology	Age interval (years)	Number of individuals with the genetic etiology and EMR usage in interval	Total number of individuals with EMR usage in interval	PhenSim score	Raw p-value of PhenSim score (includes permutated groups with incalculable PhenSim score)	Raw p-value of PhenSim score (excludes permutated groups with incalculable PhenSim score)	Holm's adjusted p-value of PhenSim score for 3,600 hypotheses (includes permutated groups with incalculable PhenSim scores)	Holm's adjusted p-value of PhenSim score for 600 hypotheses (excludes permutated groups with incalculable PhenSim scores)
ATP1A3	0.00-0.25	1	121	NA	NA	NA	NA	NA
ATP1A3	0.25-0.50	1	167	NA	NA	NA	NA	NA
ATP1A3	0.50-0.75	2	201	0.429	0.00835	0.0375	1	1
ATP1A3	0.75-1.00	2	223	0.384	0.0145	0.0545	1	1
ATP1A3	1.00-1.25	2	232	0.342	0.0191	0.0668	1	1
ATP1A3	1.25-1.50	2	243	0.56	0.00957	0.031	1	1
ATP1A3	1.50-1.75	2	250	0.5	0.0115	0.0354	1	1
ATP1A3	1.75-2.00	1	252	NA	NA	NA	NA	NA
ATP1A3	2.00-2.25	1	263	NA	NA	NA	NA	NA
ATP1A3	2.25-2.50	1	266	NA	NA	NA	NA	NA
ATP1A3	2.50-2.75	1	259	NA	NA	NA	NA	NA
ATP1A3	2.75-3.00	1	259	NA	NA	NA	NA	NA
ATP1A3	3.00-3.25	1	260	NA	NA	NA	NA	NA
ATP1A3	3.25-3.50	1	260	NA	NA	NA	NA	NA
ATP1A3	3.50-3.75	1	264	NA	NA	NA	NA	NA
ATP1A3	3.75-4.00	1	261	NA	NA	NA	NA	NA
ATP1A3	4.00-4.25	1	257	NA	NA	NA	NA	NA
ATP1A3	4.25-4.50	1	250	NA	NA	NA	NA	NA
ATP1A3	4.50-4.75	1	251	NA	NA	NA	NA	NA
ATP1A3	4.75-5.00	2	258	0.66	0.0125	0.0368	1	1
ATP1A3	5.00-5.25	2	259	0.651	0.0133	0.0389	1	1
ATP1A3	5.25-5.50	2	264	0.895	0.0075	0.0212	1	1
ATP1A3	5.50-5.75	2	260	1.15	0.00411	0.0119	1	1
ATP1A3	5.75-6.00	2	254	1.15	0.0039	0.0118	1	1
ATP1A3	6.00-6.25	2	247	1.13	0.00373	0.0118	1	1
ATP1A3	6.25-6.50	2	249	1.1	0.00414	0.0129	1	1
ATP1A3	6.50-6.75	2	259	1.09	0.00462	0.0135	1	1
ATP1A3	6.75-7.00	2	258	1.1	0.00462	0.0136	1	1
ATP1A3	7.00-7.25	2	245	1.03	0.00461	0.0148	1	1
ATP1A3	7.25-7.50	2	247	1.06	0.00453	0.0143	1	1
ATP1A3	7.50-7.75	2	244	1.09	0.00404	0.0131	1	1
ATP1A3	7.75-8.00	2	243	1.09	0.00394	0.0128	1	1
ATP1A3	8.00-8.25	1	240	NA	NA	NA	NA	NA
ATP1A3	8.25-8.50	1	230	NA	NA	NA	NA	NA
ATP1A3	8.50-8.75	1	224	NA	NA	NA	NA	NA
ATP1A3	8.75-9.00	1	218	NA	NA	NA	NA	NA
ATP1A3	9.00-9.25	1	212	NA	NA	NA	NA	NA
ATP1A3	9.25-9.50	1	212	NA	NA	NA	NA	NA
ATP1A3	9.50-9.75	1	208	NA	NA	NA	NA	NA
ATP1A3	9.75-10.00	1	202	NA	NA	NA	NA	NA
ATP1A3	10.00-10.25	1	192	NA	NA	NA	NA	NA
ATP1A3	10.25-10.50	1	187	NA	NA	NA	NA	NA
ATP1A3	10.50-10.75	1	184	NA	NA	NA	NA	NA
ATP1A3	10.75-11.00	0	176	NA	NA	NA	NA	NA
ATP1A3	11.00-11.25	0	169	NA	NA	NA	NA	NA
ATP1A3	11.25-11.50	0	170	NA	NA	NA	NA	NA
ATP1A3	11.50-11.75	0	163	NA	NA	NA	NA	NA
ATP1A3	11.75-12.00	0	156	NA	NA	NA	NA	NA
ATP1A3	12.00-12.25	0	150	NA	NA	NA	NA	NA
ATP1A3	12.25-12.50	0	149	NA	NA	NA	NA	NA
ATP1A3	12.50-12.75	0	142	NA	NA	NA	NA	NA
ATP1A3	12.75-13.00	0	142	NA	NA	NA	NA	NA
ATP1A3	13.00-13.25	0	139	NA	NA	NA	NA	NA
ATP1A3	13.25-13.50	0	139	NA	NA	NA	NA	NA
ATP1A3	13.50-13.75	0	132	NA	NA	NA	NA	NA
ATP1A3	13.75-14.00	0	130	NA	NA	NA	NA	NA
ATP1A3	14.00-14.25	0	126	NA	NA	NA	NA	NA
ATP1A3	14.25-14.50	0	120	NA	NA	NA	NA	NA
ATP1A3	14.50-14.75	0	120	NA	NA	NA	NA	NA
ATP1A3	14.75-15.00	0	120	NA	NA	NA	NA	NA
ATP1A3	15.00-15.25	0	115	NA	NA	NA	NA	NA
ATP1A3	15.25-15.50	0	109	NA	NA	NA	NA	NA
ATP1A3	15.50-15.75	0	108	NA	NA	NA	NA	NA
ATP1A3	15.75-16.00	0	102	NA	NA	NA	NA	NA
ATP1A3	16.00-16.25	0	97	NA	NA	NA	NA	NA
ATP1A3	16.25-16.50	0	90	NA	NA	NA	NA	NA
ATP1A3	16.50-16.75	0	83	NA	NA	NA	NA	NA
ATP1A3	16.75-17.00	0	83	NA	NA	NA	NA	NA
ATP1A3	17.00-17.25	0	81	NA	NA	NA	NA	NA
ATP1A3	17.25-17.50	0	78	NA	NA	NA	NA	NA
ATP1A3	17.50-17.75	0	76	NA	NA	NA	NA	NA
ATP1A3	17.75-18.00	0	72	NA	NA	NA	NA	NA
ATP1A3	18.00-18.25	0	67	NA	NA	NA	NA	NA
ATP1A3	18.25-18.50	0	59	NA	NA	NA	NA	NA
ATP1A3	18.50-18.75	0	52	NA	NA	NA	NA	NA
ATP1A3	18.75-19.00	0	47	NA	NA	NA	NA	NA
ATP1A3	19.00-19.25	0	43	NA	NA	NA	NA	NA
ATP1A3	19.25-19.50	0	39	NA	NA	NA	NA	NA
ATP1A3	19.50-19.75	0	31	NA	NA	NA	NA	NA
ATP1A3	19.75-20.00	0	31	NA	NA	NA	NA	NA
ATP1A3	20.00-20.25	0	26	NA	NA	NA	NA	NA
ATP1A3	20.25-20.50	0	25	NA	NA	NA	NA	NA
ATP1A3	20.50-20.75	0	19	NA	NA	NA	NA	NA
ATP1A3	20.75-21.00	0	17	NA	NA	NA	NA	NA
ATP1A3	21.00-21.25	0	13	NA	NA	NA	NA	NA
ATP1A3	21.25-21.50	0	11	NA	NA	NA	NA	NA
ATP1A3	21.50-21.75	0	11	NA	NA	NA	NA	NA
ATP1A3	21.75-22.00	0	10	NA	NA	NA	NA	NA
ATP1A3	22.00-22.25	0	10	NA	NA	NA	NA	NA
ATP1A3	22.25-22.50	0	9	NA	NA	NA	NA	NA
ATP1A3	22.50-22.75	0	9	NA	NA	NA	NA	NA
ATP1A3	22.75-23.00	0	10	NA	NA	NA	NA	NA
ATP1A3	23.00-23.25	0	8	NA	NA	NA	NA	NA
ATP1A3	23.25-23.50	0	7	NA	NA	NA	NA	NA
ATP1A3	23.50-23.75	0	6	NA	NA	NA	NA	NA
ATP1A3	23.75-24.00	0	5	NA	NA	NA	NA	NA
ATP1A3	24.00-24.25	0	5	NA	NA	NA	NA	NA
ATP1A3	24.25-24.50	0	5	NA	NA	NA	NA	NA
ATP1A3	24.50-24.75	0	5	NA	NA	NA	NA	NA
ATP1A3	24.75-25.00	0	5	NA	NA	NA	NA	NA
CACNA1A	0.00-0.25	0	121	NA	NA	NA	NA	NA
CACNA1A	0.25-0.50	1	167	NA	NA	NA	NA	NA
CACNA1A	0.50-0.75	1	201	NA	NA	NA	NA	NA
CACNA1A	0.75-1.00	2	223	0.727	0.00832	0.0199	1	1
CACNA1A	1.00-1.25	2	232	0.667	0.0117	0.0264	1	1
CACNA1A	1.25-1.50	3	243	0.806	0.00506	0.0107	1	1
CACNA1A	1.50-1.75	3	250	0.729	0.0066	0.0135	1	1
CACNA1A	1.75-2.00	2	252	0.548	0.0227	0.0457	1	1
CACNA1A	2.00-2.25	2	263	0.534	0.0264	0.0504	1	1
CACNA1A	2.25-2.50	2	266	0.489	0.029	0.0544	1	1
CACNA1A	2.50-2.75	2	259	2.06	0.000266	0.000517	0.902	0.202
CACNA1A	2.75-3.00	2	259	0.469	0.0302	0.0587	1	1
CACNA1A	3.00-3.25	1	260	NA	NA	NA	NA	NA
CACNA1A	3.25-3.50	1	260	NA	NA	NA	NA	NA
CACNA1A	3.50-3.75	1	264	NA	NA	NA	NA	NA
CACNA1A	3.75-4.00	1	261	NA	NA	NA	NA	NA
CACNA1A	4.00-4.25	1	257	NA	NA	NA	NA	NA
CACNA1A	4.25-4.50	1	250	NA	NA	NA	NA	NA
CACNA1A	4.50-4.75	2	251	1.22	0.00192	0.0039	1	1
CACNA1A	4.75-5.00	2	258	0.87	0.00556	0.0109	1	1
CACNA1A	5.00-5.25	2	259	0.13	0.111	0.217	1	1
CACNA1A	5.25-5.50	1	264	NA	NA	NA	NA	NA
CACNA1A	5.50-5.75	1	260	NA	NA	NA	NA	NA
CACNA1A	5.75-6.00	1	254	NA	NA	NA	NA	NA
CACNA1A	6.00-6.25	1	247	NA	NA	NA	NA	NA
CACNA1A	6.25-6.50	1	249	NA	NA	NA	NA	NA
CACNA1A	6.50-6.75	1	259	NA	NA	NA	NA	NA
CACNA1A	6.75-7.00	1	258	NA	NA	NA	NA	NA
CACNA1A	7.00-7.25	1	245	NA	NA	NA	NA	NA
CACNA1A	7.25-7.50	1	247	NA	NA	NA	NA	NA
CACNA1A	7.50-7.75	1	244	NA	NA	NA	NA	NA
CACNA1A	7.75-8.00	1	243	NA	NA	NA	NA	NA
CACNA1A	8.00-8.25	1	240	NA	NA	NA	NA	NA
CACNA1A	8.25-8.50	1	230	NA	NA	NA	NA	NA
CACNA1A	8.50-8.75	1	224	NA	NA	NA	NA	NA
CACNA1A	8.75-9.00	1	218	NA	NA	NA	NA	NA
CACNA1A	9.00-9.25	1	212	NA	NA	NA	NA	NA
CACNA1A	9.25-9.50	1	212	NA	NA	NA	NA	NA
CACNA1A	9.50-9.75	0	208	NA	NA	NA	NA	NA
CACNA1A	9.75-10.00	0	202	NA	NA	NA	NA	NA
CACNA1A	10.00-10.25	0	192	NA	NA	NA	NA	NA
CACNA1A	10.25-10.50	0	187	NA	NA	NA	NA	NA
CACNA1A	10.50-10.75	0	184	NA	NA	NA	NA	NA
CACNA1A	10.75-11.00	0	176	NA	NA	NA	NA	NA
CACNA1A	11.00-11.25	0	169	NA	NA	NA	NA	NA
CACNA1A	11.25-11.50	0	170	NA	NA	NA	NA	NA
CACNA1A	11.50-11.75	0	163	NA	NA	NA	NA	NA
CACNA1A	11.75-12.00	0	156	NA	NA	NA	NA	NA
CACNA1A	12.00-12.25	0	150	NA	NA	NA	NA	NA
CACNA1A	12.25-12.50	0	149	NA	NA	NA	NA	NA
CACNA1A	12.50-12.75	0	142	NA	NA	NA	NA	NA
CACNA1A	12.75-13.00	0	142	NA	NA	NA	NA	NA
CACNA1A	13.00-13.25	0	139	NA	NA	NA	NA	NA
CACNA1A	13.25-13.50	0	139	NA	NA	NA	NA	NA
CACNA1A	13.50-13.75	0	132	NA	NA	NA	NA	NA
CACNA1A	13.75-14.00	0	130	NA	NA	NA	NA	NA
CACNA1A	14.00-14.25	0	126	NA	NA	NA	NA	NA
CACNA1A	14.25-14.50	0	120	NA	NA	NA	NA	NA
CACNA1A	14.50-14.75	0	120	NA	NA	NA	NA	NA
CACNA1A	14.75-15.00	0	120	NA	NA	NA	NA	NA
CACNA1A	15.00-15.25	0	115	NA	NA	NA	NA	NA
CACNA1A	15.25-15.50	0	109	NA	NA	NA	NA	NA
CACNA1A	15.50-15.75	0	108	NA	NA	NA	NA	NA
CACNA1A	15.75-16.00	0	102	NA	NA	NA	NA	NA
CACNA1A	16.00-16.25	0	97	NA	NA	NA	NA	NA
CACNA1A	16.25-16.50	0	90	NA	NA	NA	NA	NA
CACNA1A	16.50-16.75	0	83	NA	NA	NA	NA	NA
CACNA1A	16.75-17.00	0	83	NA	NA	NA	NA	NA
CACNA1A	17.00-17.25	0	81	NA	NA	NA	NA	NA
CACNA1A	17.25-17.50	0	78	NA	NA	NA	NA	NA
CACNA1A	17.50-17.75	0	76	NA	NA	NA	NA	NA
CACNA1A	17.75-18.00	0	72	NA	NA	NA	NA	NA
CACNA1A	18.00-18.25	0	67	NA	NA	NA	NA	NA
CACNA1A	18.25-18.50	0	59	NA	NA	NA	NA	NA
CACNA1A	18.50-18.75	0	52	NA	NA	NA	NA	NA
CACNA1A	18.75-19.00	0	47	NA	NA	NA	NA	NA
CACNA1A	19.00-19.25	0	43	NA	NA	NA	NA	NA
CACNA1A	19.25-19.50	0	39	NA	NA	NA	NA	NA
CACNA1A	19.50-19.75	0	31	NA	NA	NA	NA	NA
CACNA1A	19.75-20.00	0	31	NA	NA	NA	NA	NA
CACNA1A	20.00-20.25	0	26	NA	NA	NA	NA	NA
CACNA1A	20.25-20.50	0	25	NA	NA	NA	NA	NA
CACNA1A	20.50-20.75	0	19	NA	NA	NA	NA	NA
CACNA1A	20.75-21.00	0	17	NA	NA	NA	NA	NA
CACNA1A	21.00-21.25	0	13	NA	NA	NA	NA	NA
CACNA1A	21.25-21.50	0	11	NA	NA	NA	NA	NA
CACNA1A	21.50-21.75	0	11	NA	NA	NA	NA	NA
CACNA1A	21.75-22.00	0	10	NA	NA	NA	NA	NA
CACNA1A	22.00-22.25	0	10	NA	NA	NA	NA	NA
CACNA1A	22.25-22.50	0	9	NA	NA	NA	NA	NA
CACNA1A	22.50-22.75	0	9	NA	NA	NA	NA	NA
CACNA1A	22.75-23.00	0	10	NA	NA	NA	NA	NA
CACNA1A	23.00-23.25	0	8	NA	NA	NA	NA	NA
CACNA1A	23.25-23.50	0	7	NA	NA	NA	NA	NA
CACNA1A	23.50-23.75	0	6	NA	NA	NA	NA	NA
CACNA1A	23.75-24.00	0	5	NA	NA	NA	NA	NA
CACNA1A	24.00-24.25	0	5	NA	NA	NA	NA	NA
CACNA1A	24.25-24.50	0	5	NA	NA	NA	NA	NA
CACNA1A	24.50-24.75	0	5	NA	NA	NA	NA	NA
CACNA1A	24.75-25.00	0	5	NA	NA	NA	NA	NA
CSTB	0.00-0.25	0	121	NA	NA	NA	NA	NA
CSTB	0.25-0.50	0	167	NA	NA	NA	NA	NA
CSTB	0.50-0.75	0	201	NA	NA	NA	NA	NA
CSTB	0.75-1.00	0	223	NA	NA	NA	NA	NA
CSTB	1.00-1.25	0	232	NA	NA	NA	NA	NA
CSTB	1.25-1.50	0	243	NA	NA	NA	NA	NA
CSTB	1.50-1.75	0	250	NA	NA	NA	NA	NA
CSTB	1.75-2.00	0	252	NA	NA	NA	NA	NA
CSTB	2.00-2.25	0	263	NA	NA	NA	NA	NA
CSTB	2.25-2.50	0	266	NA	NA	NA	NA	NA
CSTB	2.50-2.75	0	259	NA	NA	NA	NA	NA
CSTB	2.75-3.00	0	259	NA	NA	NA	NA	NA
CSTB	3.00-3.25	0	260	NA	NA	NA	NA	NA
CSTB	3.25-3.50	0	260	NA	NA	NA	NA	NA
CSTB	3.50-3.75	0	264	NA	NA	NA	NA	NA
CSTB	3.75-4.00	0	261	NA	NA	NA	NA	NA
CSTB	4.00-4.25	0	257	NA	NA	NA	NA	NA
CSTB	4.25-4.50	0	250	NA	NA	NA	NA	NA
CSTB	4.50-4.75	0	251	NA	NA	NA	NA	NA
CSTB	4.75-5.00	0	258	NA	NA	NA	NA	NA
CSTB	5.00-5.25	0	259	NA	NA	NA	NA	NA
CSTB	5.25-5.50	0	264	NA	NA	NA	NA	NA
CSTB	5.50-5.75	0	260	NA	NA	NA	NA	NA
CSTB	5.75-6.00	1	254	NA	NA	NA	NA	NA
CSTB	6.00-6.25	1	247	NA	NA	NA	NA	NA
CSTB	6.25-6.50	1	249	NA	NA	NA	NA	NA
CSTB	6.50-6.75	1	259	NA	NA	NA	NA	NA
CSTB	6.75-7.00	1	258	NA	NA	NA	NA	NA
CSTB	7.00-7.25	1	245	NA	NA	NA	NA	NA
CSTB	7.25-7.50	2	247	0	0.14	1	1	1
CSTB	7.50-7.75	2	244	0	0.136	1	1	1
CSTB	7.75-8.00	1	243	NA	NA	NA	NA	NA
CSTB	8.00-8.25	1	240	NA	NA	NA	NA	NA
CSTB	8.25-8.50	1	230	NA	NA	NA	NA	NA
CSTB	8.50-8.75	1	224	NA	NA	NA	NA	NA
CSTB	8.75-9.00	1	218	NA	NA	NA	NA	NA
CSTB	9.00-9.25	1	212	NA	NA	NA	NA	NA
CSTB	9.25-9.50	1	212	NA	NA	NA	NA	NA
CSTB	9.50-9.75	1	208	NA	NA	NA	NA	NA
CSTB	9.75-10.00	1	202	NA	NA	NA	NA	NA
CSTB	10.00-10.25	1	192	NA	NA	NA	NA	NA
CSTB	10.25-10.50	1	187	NA	NA	NA	NA	NA
CSTB	10.50-10.75	1	184	NA	NA	NA	NA	NA
CSTB	10.75-11.00	1	176	NA	NA	NA	NA	NA
CSTB	11.00-11.25	1	169	NA	NA	NA	NA	NA
CSTB	11.25-11.50	1	170	NA	NA	NA	NA	NA
CSTB	11.50-11.75	1	163	NA	NA	NA	NA	NA
CSTB	11.75-12.00	1	156	NA	NA	NA	NA	NA
CSTB	12.00-12.25	1	150	NA	NA	NA	NA	NA
CSTB	12.25-12.50	1	149	NA	NA	NA	NA	NA
CSTB	12.50-12.75	1	142	NA	NA	NA	NA	NA
CSTB	12.75-13.00	1	142	NA	NA	NA	NA	NA
CSTB	13.00-13.25	1	139	NA	NA	NA	NA	NA
CSTB	13.25-13.50	1	139	NA	NA	NA	NA	NA
CSTB	13.50-13.75	1	132	NA	NA	NA	NA	NA
CSTB	13.75-14.00	1	130	NA	NA	NA	NA	NA
CSTB	14.00-14.25	1	126	NA	NA	NA	NA	NA
CSTB	14.25-14.50	1	120	NA	NA	NA	NA	NA
CSTB	14.50-14.75	1	120	NA	NA	NA	NA	NA
CSTB	14.75-15.00	1	120	NA	NA	NA	NA	NA
CSTB	15.00-15.25	1	115	NA	NA	NA	NA	NA
CSTB	15.25-15.50	1	109	NA	NA	NA	NA	NA
CSTB	15.50-15.75	0	108	NA	NA	NA	NA	NA
CSTB	15.75-16.00	0	102	NA	NA	NA	NA	NA
CSTB	16.00-16.25	0	97	NA	NA	NA	NA	NA
CSTB	16.25-16.50	0	90	NA	NA	NA	NA	NA
CSTB	16.50-16.75	0	83	NA	NA	NA	NA	NA
CSTB	16.75-17.00	0	83	NA	NA	NA	NA	NA
CSTB	17.00-17.25	0	81	NA	NA	NA	NA	NA
CSTB	17.25-17.50	0	78	NA	NA	NA	NA	NA
CSTB	17.50-17.75	0	76	NA	NA	NA	NA	NA
CSTB	17.75-18.00	0	72	NA	NA	NA	NA	NA
CSTB	18.00-18.25	0	67	NA	NA	NA	NA	NA
CSTB	18.25-18.50	0	59	NA	NA	NA	NA	NA
CSTB	18.50-18.75	0	52	NA	NA	NA	NA	NA
CSTB	18.75-19.00	0	47	NA	NA	NA	NA	NA
CSTB	19.00-19.25	0	43	NA	NA	NA	NA	NA
CSTB	19.25-19.50	0	39	NA	NA	NA	NA	NA
CSTB	19.50-19.75	0	31	NA	NA	NA	NA	NA
CSTB	19.75-20.00	0	31	NA	NA	NA	NA	NA
CSTB	20.00-20.25	0	26	NA	NA	NA	NA	NA
CSTB	20.25-20.50	0	25	NA	NA	NA	NA	NA
CSTB	20.50-20.75	0	19	NA	NA	NA	NA	NA
CSTB	20.75-21.00	0	17	NA	NA	NA	NA	NA
CSTB	21.00-21.25	0	13	NA	NA	NA	NA	NA
CSTB	21.25-21.50	0	11	NA	NA	NA	NA	NA
CSTB	21.50-21.75	0	11	NA	NA	NA	NA	NA
CSTB	21.75-22.00	0	10	NA	NA	NA	NA	NA
CSTB	22.00-22.25	0	10	NA	NA	NA	NA	NA
CSTB	22.25-22.50	0	9	NA	NA	NA	NA	NA
CSTB	22.50-22.75	0	9	NA	NA	NA	NA	NA
CSTB	22.75-23.00	0	10	NA	NA	NA	NA	NA
CSTB	23.00-23.25	0	8	NA	NA	NA	NA	NA
CSTB	23.25-23.50	0	7	NA	NA	NA	NA	NA
CSTB	23.50-23.75	0	6	NA	NA	NA	NA	NA
CSTB	23.75-24.00	0	5	NA	NA	NA	NA	NA
CSTB	24.00-24.25	0	5	NA	NA	NA	NA	NA
CSTB	24.25-24.50	0	5	NA	NA	NA	NA	NA
CSTB	24.50-24.75	0	5	NA	NA	NA	NA	NA
CSTB	24.75-25.00	0	5	NA	NA	NA	NA	NA
DEPDC5	0.00-0.25	1	121	NA	NA	NA	NA	NA
DEPDC5	0.25-0.50	1	167	NA	NA	NA	NA	NA
DEPDC5	0.50-0.75	1	201	NA	NA	NA	NA	NA
DEPDC5	0.75-1.00	3	223	0	0.417	1	1	1
DEPDC5	1.00-1.25	3	232	1.78	0.000295	0.000668	0.999	0.254
DEPDC5	1.25-1.50	3	243	1.71	0.000373	0.000791	1	0.293
DEPDC5	1.50-1.75	3	250	1.64	0.000529	0.00108	1	0.389
DEPDC5	1.75-2.00	3	252	1.05	0.00422	0.00851	1	1
DEPDC5	2.00-2.25	3	263	0.972	0.00586	0.0112	1	1
DEPDC5	2.25-2.50	3	266	0.95	0.00609	0.0114	1	1
DEPDC5	2.50-2.75	3	259	0.935	0.00566	0.011	1	1
DEPDC5	2.75-3.00	3	259	0.914	0.00555	0.0108	1	1
DEPDC5	3.00-3.25	3	260	0.864	0.00691	0.0134	1	1
DEPDC5	3.25-3.50	3	260	1.16	0.00223	0.00432	1	1
DEPDC5	3.50-3.75	3	264	1.2	0.00212	0.00403	1	1
DEPDC5	3.75-4.00	3	261	1.23	0.00189	0.00364	1	1
DEPDC5	4.00-4.25	3	257	1.41	0.00117	0.0023	1	0.756
DEPDC5	4.25-4.50	3	250	1.02	0.00325	0.00664	1	1
DEPDC5	4.50-4.75	3	251	0.646	0.00902	0.0183	1	1
DEPDC5	4.75-5.00	3	258	0.57	0.0119	0.0233	1	1
DEPDC5	5.00-5.25	3	259	1.09	0.00294	0.00571	1	1
DEPDC5	5.25-5.50	2	264	2.2	0.000157	0.000298	0.535	0.12
DEPDC5	5.50-5.75	2	260	2.27	0.000117	0.000226	0.4	0.0928
DEPDC5	5.75-6.00	2	254	2.29	0.00013	0.000259	0.443	0.106
DEPDC5	6.00-6.25	2	247	2.21	0.000142	0.000294	0.484	0.119
DEPDC5	6.25-6.50	2	249	1.29	0.00133	0.00273	1	0.859
DEPDC5	6.50-6.75	2	259	1.37	0.00126	0.00245	1	0.794
DEPDC5	6.75-7.00	2	258	1.68	0.000518	0.00101	1	0.37
DEPDC5	7.00-7.25	2	245	1.37	0.000988	0.00207	1	0.698
DEPDC5	7.25-7.50	2	247	1.4	0.000925	0.00192	1	0.66
DEPDC5	7.50-7.75	2	244	1.48	0.00074	0.00156	1	0.548
DEPDC5	7.75-8.00	3	243	0.242	0.0435	0.0922	1	1
DEPDC5	8.00-8.25	3	240	0.237	0.0427	0.0921	1	1
DEPDC5	8.25-8.50	3	230	0.225	0.0395	0.0906	1	1
DEPDC5	8.50-8.75	3	224	0.227	0.0371	0.0882	1	1
DEPDC5	8.75-9.00	3	218	0.381	0.0172	0.0425	1	1
DEPDC5	9.00-9.25	2	212	0.626	0.00473	0.0122	1	1
DEPDC5	9.25-9.50	2	212	0.65	0.00449	0.0116	1	1
DEPDC5	9.50-9.75	2	208	0.591	0.00474	0.0126	1	1
DEPDC5	9.75-10.00	2	202	0.611	0.0043	0.0119	1	1
DEPDC5	10.00-10.25	2	192	0.308	0.0153	0.046	1	1
DEPDC5	10.25-10.50	2	187	0.31	0.0141	0.044	1	1
DEPDC5	10.50-10.75	1	184	NA	NA	NA	NA	NA
DEPDC5	10.75-11.00	1	176	NA	NA	NA	NA	NA
DEPDC5	11.00-11.25	1	169	NA	NA	NA	NA	NA
DEPDC5	11.25-11.50	1	170	NA	NA	NA	NA	NA
DEPDC5	11.50-11.75	1	163	NA	NA	NA	NA	NA
DEPDC5	11.75-12.00	1	156	NA	NA	NA	NA	NA
DEPDC5	12.00-12.25	1	150	NA	NA	NA	NA	NA
DEPDC5	12.25-12.50	1	149	NA	NA	NA	NA	NA
DEPDC5	12.50-12.75	1	142	NA	NA	NA	NA	NA
DEPDC5	12.75-13.00	1	142	NA	NA	NA	NA	NA
DEPDC5	13.00-13.25	1	139	NA	NA	NA	NA	NA
DEPDC5	13.25-13.50	1	139	NA	NA	NA	NA	NA
DEPDC5	13.50-13.75	1	132	NA	NA	NA	NA	NA
DEPDC5	13.75-14.00	1	130	NA	NA	NA	NA	NA
DEPDC5	14.00-14.25	1	126	NA	NA	NA	NA	NA
DEPDC5	14.25-14.50	1	120	NA	NA	NA	NA	NA
DEPDC5	14.50-14.75	1	120	NA	NA	NA	NA	NA
DEPDC5	14.75-15.00	1	120	NA	NA	NA	NA	NA
DEPDC5	15.00-15.25	1	115	NA	NA	NA	NA	NA
DEPDC5	15.25-15.50	1	109	NA	NA	NA	NA	NA
DEPDC5	15.50-15.75	1	108	NA	NA	NA	NA	NA
DEPDC5	15.75-16.00	0	102	NA	NA	NA	NA	NA
DEPDC5	16.00-16.25	0	97	NA	NA	NA	NA	NA
DEPDC5	16.25-16.50	0	90	NA	NA	NA	NA	NA
DEPDC5	16.50-16.75	0	83	NA	NA	NA	NA	NA
DEPDC5	16.75-17.00	0	83	NA	NA	NA	NA	NA
DEPDC5	17.00-17.25	0	81	NA	NA	NA	NA	NA
DEPDC5	17.25-17.50	0	78	NA	NA	NA	NA	NA
DEPDC5	17.50-17.75	0	76	NA	NA	NA	NA	NA
DEPDC5	17.75-18.00	0	72	NA	NA	NA	NA	NA
DEPDC5	18.00-18.25	0	67	NA	NA	NA	NA	NA
DEPDC5	18.25-18.50	0	59	NA	NA	NA	NA	NA
DEPDC5	18.50-18.75	0	52	NA	NA	NA	NA	NA
DEPDC5	18.75-19.00	0	47	NA	NA	NA	NA	NA
DEPDC5	19.00-19.25	0	43	NA	NA	NA	NA	NA
DEPDC5	19.25-19.50	0	39	NA	NA	NA	NA	NA
DEPDC5	19.50-19.75	0	31	NA	NA	NA	NA	NA
DEPDC5	19.75-20.00	0	31	NA	NA	NA	NA	NA
DEPDC5	20.00-20.25	0	26	NA	NA	NA	NA	NA
DEPDC5	20.25-20.50	0	25	NA	NA	NA	NA	NA
DEPDC5	20.50-20.75	0	19	NA	NA	NA	NA	NA
DEPDC5	20.75-21.00	0	17	NA	NA	NA	NA	NA
DEPDC5	21.00-21.25	0	13	NA	NA	NA	NA	NA
DEPDC5	21.25-21.50	0	11	NA	NA	NA	NA	NA
DEPDC5	21.50-21.75	0	11	NA	NA	NA	NA	NA
DEPDC5	21.75-22.00	0	10	NA	NA	NA	NA	NA
DEPDC5	22.00-22.25	0	10	NA	NA	NA	NA	NA
DEPDC5	22.25-22.50	0	9	NA	NA	NA	NA	NA
DEPDC5	22.50-22.75	0	9	NA	NA	NA	NA	NA
DEPDC5	22.75-23.00	0	10	NA	NA	NA	NA	NA
DEPDC5	23.00-23.25	0	8	NA	NA	NA	NA	NA
DEPDC5	23.25-23.50	0	7	NA	NA	NA	NA	NA
DEPDC5	23.50-23.75	0	6	NA	NA	NA	NA	NA
DEPDC5	23.75-24.00	0	5	NA	NA	NA	NA	NA
DEPDC5	24.00-24.25	0	5	NA	NA	NA	NA	NA
DEPDC5	24.25-24.50	0	5	NA	NA	NA	NA	NA
DEPDC5	24.50-24.75	0	5	NA	NA	NA	NA	NA
DEPDC5	24.75-25.00	0	5	NA	NA	NA	NA	NA
DNM1	0.00-0.25	0	121	NA	NA	NA	NA	NA
DNM1	0.25-0.50	0	167	NA	NA	NA	NA	NA
DNM1	0.50-0.75	1	201	NA	NA	NA	NA	NA
DNM1	0.75-1.00	1	223	NA	NA	NA	NA	NA
DNM1	1.00-1.25	1	232	NA	NA	NA	NA	NA
DNM1	1.25-1.50	1	243	NA	NA	NA	NA	NA
DNM1	1.50-1.75	1	250	NA	NA	NA	NA	NA
DNM1	1.75-2.00	1	252	NA	NA	NA	NA	NA
DNM1	2.00-2.25	1	263	NA	NA	NA	NA	NA
DNM1	2.25-2.50	1	266	NA	NA	NA	NA	NA
DNM1	2.50-2.75	1	259	NA	NA	NA	NA	NA
DNM1	2.75-3.00	1	259	NA	NA	NA	NA	NA
DNM1	3.00-3.25	1	260	NA	NA	NA	NA	NA
DNM1	3.25-3.50	1	260	NA	NA	NA	NA	NA
DNM1	3.50-3.75	1	264	NA	NA	NA	NA	NA
DNM1	3.75-4.00	1	261	NA	NA	NA	NA	NA
DNM1	4.00-4.25	1	257	NA	NA	NA	NA	NA
DNM1	4.25-4.50	1	250	NA	NA	NA	NA	NA
DNM1	4.50-4.75	1	251	NA	NA	NA	NA	NA
DNM1	4.75-5.00	1	258	NA	NA	NA	NA	NA
DNM1	5.00-5.25	1	259	NA	NA	NA	NA	NA
DNM1	5.25-5.50	1	264	NA	NA	NA	NA	NA
DNM1	5.50-5.75	0	260	NA	NA	NA	NA	NA
DNM1	5.75-6.00	0	254	NA	NA	NA	NA	NA
DNM1	6.00-6.25	1	247	NA	NA	NA	NA	NA
DNM1	6.25-6.50	1	249	NA	NA	NA	NA	NA
DNM1	6.50-6.75	0	259	NA	NA	NA	NA	NA
DNM1	6.75-7.00	0	258	NA	NA	NA	NA	NA
DNM1	7.00-7.25	0	245	NA	NA	NA	NA	NA
DNM1	7.25-7.50	0	247	NA	NA	NA	NA	NA
DNM1	7.50-7.75	0	244	NA	NA	NA	NA	NA
DNM1	7.75-8.00	0	243	NA	NA	NA	NA	NA
DNM1	8.00-8.25	0	240	NA	NA	NA	NA	NA
DNM1	8.25-8.50	0	230	NA	NA	NA	NA	NA
DNM1	8.50-8.75	0	224	NA	NA	NA	NA	NA
DNM1	8.75-9.00	0	218	NA	NA	NA	NA	NA
DNM1	9.00-9.25	0	212	NA	NA	NA	NA	NA
DNM1	9.25-9.50	0	212	NA	NA	NA	NA	NA
DNM1	9.50-9.75	0	208	NA	NA	NA	NA	NA
DNM1	9.75-10.00	0	202	NA	NA	NA	NA	NA
DNM1	10.00-10.25	0	192	NA	NA	NA	NA	NA
DNM1	10.25-10.50	0	187	NA	NA	NA	NA	NA
DNM1	10.50-10.75	0	184	NA	NA	NA	NA	NA
DNM1	10.75-11.00	0	176	NA	NA	NA	NA	NA
DNM1	11.00-11.25	0	169	NA	NA	NA	NA	NA
DNM1	11.25-11.50	0	170	NA	NA	NA	NA	NA
DNM1	11.50-11.75	0	163	NA	NA	NA	NA	NA
DNM1	11.75-12.00	0	156	NA	NA	NA	NA	NA
DNM1	12.00-12.25	0	150	NA	NA	NA	NA	NA
DNM1	12.25-12.50	0	149	NA	NA	NA	NA	NA
DNM1	12.50-12.75	0	142	NA	NA	NA	NA	NA
DNM1	12.75-13.00	0	142	NA	NA	NA	NA	NA
DNM1	13.00-13.25	0	139	NA	NA	NA	NA	NA
DNM1	13.25-13.50	0	139	NA	NA	NA	NA	NA
DNM1	13.50-13.75	0	132	NA	NA	NA	NA	NA
DNM1	13.75-14.00	0	130	NA	NA	NA	NA	NA
DNM1	14.00-14.25	0	126	NA	NA	NA	NA	NA
DNM1	14.25-14.50	0	120	NA	NA	NA	NA	NA
DNM1	14.50-14.75	0	120	NA	NA	NA	NA	NA
DNM1	14.75-15.00	0	120	NA	NA	NA	NA	NA
DNM1	15.00-15.25	0	115	NA	NA	NA	NA	NA
DNM1	15.25-15.50	0	109	NA	NA	NA	NA	NA
DNM1	15.50-15.75	0	108	NA	NA	NA	NA	NA
DNM1	15.75-16.00	0	102	NA	NA	NA	NA	NA
DNM1	16.00-16.25	0	97	NA	NA	NA	NA	NA
DNM1	16.25-16.50	0	90	NA	NA	NA	NA	NA
DNM1	16.50-16.75	0	83	NA	NA	NA	NA	NA
DNM1	16.75-17.00	0	83	NA	NA	NA	NA	NA
DNM1	17.00-17.25	0	81	NA	NA	NA	NA	NA
DNM1	17.25-17.50	0	78	NA	NA	NA	NA	NA
DNM1	17.50-17.75	0	76	NA	NA	NA	NA	NA
DNM1	17.75-18.00	0	72	NA	NA	NA	NA	NA
DNM1	18.00-18.25	0	67	NA	NA	NA	NA	NA
DNM1	18.25-18.50	0	59	NA	NA	NA	NA	NA
DNM1	18.50-18.75	0	52	NA	NA	NA	NA	NA
DNM1	18.75-19.00	0	47	NA	NA	NA	NA	NA
DNM1	19.00-19.25	0	43	NA	NA	NA	NA	NA
DNM1	19.25-19.50	0	39	NA	NA	NA	NA	NA
DNM1	19.50-19.75	0	31	NA	NA	NA	NA	NA
DNM1	19.75-20.00	0	31	NA	NA	NA	NA	NA
DNM1	20.00-20.25	0	26	NA	NA	NA	NA	NA
DNM1	20.25-20.50	0	25	NA	NA	NA	NA	NA
DNM1	20.50-20.75	0	19	NA	NA	NA	NA	NA
DNM1	20.75-21.00	0	17	NA	NA	NA	NA	NA
DNM1	21.00-21.25	0	13	NA	NA	NA	NA	NA
DNM1	21.25-21.50	0	11	NA	NA	NA	NA	NA
DNM1	21.50-21.75	0	11	NA	NA	NA	NA	NA
DNM1	21.75-22.00	0	10	NA	NA	NA	NA	NA
DNM1	22.00-22.25	0	10	NA	NA	NA	NA	NA
DNM1	22.25-22.50	0	9	NA	NA	NA	NA	NA
DNM1	22.50-22.75	0	9	NA	NA	NA	NA	NA
DNM1	22.75-23.00	0	10	NA	NA	NA	NA	NA
DNM1	23.00-23.25	0	8	NA	NA	NA	NA	NA
DNM1	23.25-23.50	0	7	NA	NA	NA	NA	NA
DNM1	23.50-23.75	0	6	NA	NA	NA	NA	NA
DNM1	23.75-24.00	0	5	NA	NA	NA	NA	NA
DNM1	24.00-24.25	0	5	NA	NA	NA	NA	NA
DNM1	24.25-24.50	0	5	NA	NA	NA	NA	NA
DNM1	24.50-24.75	0	5	NA	NA	NA	NA	NA
DNM1	24.75-25.00	0	5	NA	NA	NA	NA	NA
DYNC1H1	0.00-0.25	1	121	NA	NA	NA	NA	NA
DYNC1H1	0.25-0.50	1	167	NA	NA	NA	NA	NA
DYNC1H1	0.50-0.75	1	201	NA	NA	NA	NA	NA
DYNC1H1	0.75-1.00	1	223	NA	NA	NA	NA	NA
DYNC1H1	1.00-1.25	1	232	NA	NA	NA	NA	NA
DYNC1H1	1.25-1.50	1	243	NA	NA	NA	NA	NA
DYNC1H1	1.50-1.75	1	250	NA	NA	NA	NA	NA
DYNC1H1	1.75-2.00	1	252	NA	NA	NA	NA	NA
DYNC1H1	2.00-2.25	1	263	NA	NA	NA	NA	NA
DYNC1H1	2.25-2.50	1	266	NA	NA	NA	NA	NA
DYNC1H1	2.50-2.75	1	259	NA	NA	NA	NA	NA
DYNC1H1	2.75-3.00	0	259	NA	NA	NA	NA	NA
DYNC1H1	3.00-3.25	0	260	NA	NA	NA	NA	NA
DYNC1H1	3.25-3.50	0	260	NA	NA	NA	NA	NA
DYNC1H1	3.50-3.75	1	264	NA	NA	NA	NA	NA
DYNC1H1	3.75-4.00	1	261	NA	NA	NA	NA	NA
DYNC1H1	4.00-4.25	1	257	NA	NA	NA	NA	NA
DYNC1H1	4.25-4.50	1	250	NA	NA	NA	NA	NA
DYNC1H1	4.50-4.75	1	251	NA	NA	NA	NA	NA
DYNC1H1	4.75-5.00	1	258	NA	NA	NA	NA	NA
DYNC1H1	5.00-5.25	1	259	NA	NA	NA	NA	NA
DYNC1H1	5.25-5.50	1	264	NA	NA	NA	NA	NA
DYNC1H1	5.50-5.75	1	260	NA	NA	NA	NA	NA
DYNC1H1	5.75-6.00	1	254	NA	NA	NA	NA	NA
DYNC1H1	6.00-6.25	1	247	NA	NA	NA	NA	NA
DYNC1H1	6.25-6.50	1	249	NA	NA	NA	NA	NA
DYNC1H1	6.50-6.75	1	259	NA	NA	NA	NA	NA
DYNC1H1	6.75-7.00	1	258	NA	NA	NA	NA	NA
DYNC1H1	7.00-7.25	1	245	NA	NA	NA	NA	NA
DYNC1H1	7.25-7.50	1	247	NA	NA	NA	NA	NA
DYNC1H1	7.50-7.75	1	244	NA	NA	NA	NA	NA
DYNC1H1	7.75-8.00	1	243	NA	NA	NA	NA	NA
DYNC1H1	8.00-8.25	1	240	NA	NA	NA	NA	NA
DYNC1H1	8.25-8.50	1	230	NA	NA	NA	NA	NA
DYNC1H1	8.50-8.75	1	224	NA	NA	NA	NA	NA
DYNC1H1	8.75-9.00	1	218	NA	NA	NA	NA	NA
DYNC1H1	9.00-9.25	1	212	NA	NA	NA	NA	NA
DYNC1H1	9.25-9.50	1	212	NA	NA	NA	NA	NA
DYNC1H1	9.50-9.75	1	208	NA	NA	NA	NA	NA
DYNC1H1	9.75-10.00	1	202	NA	NA	NA	NA	NA
DYNC1H1	10.00-10.25	1	192	NA	NA	NA	NA	NA
DYNC1H1	10.25-10.50	1	187	NA	NA	NA	NA	NA
DYNC1H1	10.50-10.75	1	184	NA	NA	NA	NA	NA
DYNC1H1	10.75-11.00	1	176	NA	NA	NA	NA	NA
DYNC1H1	11.00-11.25	1	169	NA	NA	NA	NA	NA
DYNC1H1	11.25-11.50	1	170	NA	NA	NA	NA	NA
DYNC1H1	11.50-11.75	1	163	NA	NA	NA	NA	NA
DYNC1H1	11.75-12.00	1	156	NA	NA	NA	NA	NA
DYNC1H1	12.00-12.25	1	150	NA	NA	NA	NA	NA
DYNC1H1	12.25-12.50	1	149	NA	NA	NA	NA	NA
DYNC1H1	12.50-12.75	1	142	NA	NA	NA	NA	NA
DYNC1H1	12.75-13.00	1	142	NA	NA	NA	NA	NA
DYNC1H1	13.00-13.25	1	139	NA	NA	NA	NA	NA
DYNC1H1	13.25-13.50	1	139	NA	NA	NA	NA	NA
DYNC1H1	13.50-13.75	1	132	NA	NA	NA	NA	NA
DYNC1H1	13.75-14.00	1	130	NA	NA	NA	NA	NA
DYNC1H1	14.00-14.25	1	126	NA	NA	NA	NA	NA
DYNC1H1	14.25-14.50	1	120	NA	NA	NA	NA	NA
DYNC1H1	14.50-14.75	1	120	NA	NA	NA	NA	NA
DYNC1H1	14.75-15.00	1	120	NA	NA	NA	NA	NA
DYNC1H1	15.00-15.25	1	115	NA	NA	NA	NA	NA
DYNC1H1	15.25-15.50	1	109	NA	NA	NA	NA	NA
DYNC1H1	15.50-15.75	1	108	NA	NA	NA	NA	NA
DYNC1H1	15.75-16.00	1	102	NA	NA	NA	NA	NA
DYNC1H1	16.00-16.25	1	97	NA	NA	NA	NA	NA
DYNC1H1	16.25-16.50	1	90	NA	NA	NA	NA	NA
DYNC1H1	16.50-16.75	1	83	NA	NA	NA	NA	NA
DYNC1H1	16.75-17.00	1	83	NA	NA	NA	NA	NA
DYNC1H1	17.00-17.25	1	81	NA	NA	NA	NA	NA
DYNC1H1	17.25-17.50	1	78	NA	NA	NA	NA	NA
DYNC1H1	17.50-17.75	0	76	NA	NA	NA	NA	NA
DYNC1H1	17.75-18.00	0	72	NA	NA	NA	NA	NA
DYNC1H1	18.00-18.25	0	67	NA	NA	NA	NA	NA
DYNC1H1	18.25-18.50	0	59	NA	NA	NA	NA	NA
DYNC1H1	18.50-18.75	0	52	NA	NA	NA	NA	NA
DYNC1H1	18.75-19.00	0	47	NA	NA	NA	NA	NA
DYNC1H1	19.00-19.25	0	43	NA	NA	NA	NA	NA
DYNC1H1	19.25-19.50	0	39	NA	NA	NA	NA	NA
DYNC1H1	19.50-19.75	0	31	NA	NA	NA	NA	NA
DYNC1H1	19.75-20.00	0	31	NA	NA	NA	NA	NA
DYNC1H1	20.00-20.25	0	26	NA	NA	NA	NA	NA
DYNC1H1	20.25-20.50	0	25	NA	NA	NA	NA	NA
DYNC1H1	20.50-20.75	0	19	NA	NA	NA	NA	NA
DYNC1H1	20.75-21.00	0	17	NA	NA	NA	NA	NA
DYNC1H1	21.00-21.25	0	13	NA	NA	NA	NA	NA
DYNC1H1	21.25-21.50	0	11	NA	NA	NA	NA	NA
DYNC1H1	21.50-21.75	0	11	NA	NA	NA	NA	NA
DYNC1H1	21.75-22.00	0	10	NA	NA	NA	NA	NA
DYNC1H1	22.00-22.25	0	10	NA	NA	NA	NA	NA
DYNC1H1	22.25-22.50	0	9	NA	NA	NA	NA	NA
DYNC1H1	22.50-22.75	0	9	NA	NA	NA	NA	NA
DYNC1H1	22.75-23.00	0	10	NA	NA	NA	NA	NA
DYNC1H1	23.00-23.25	0	8	NA	NA	NA	NA	NA
DYNC1H1	23.25-23.50	0	7	NA	NA	NA	NA	NA
DYNC1H1	23.50-23.75	0	6	NA	NA	NA	NA	NA
DYNC1H1	23.75-24.00	0	5	NA	NA	NA	NA	NA
DYNC1H1	24.00-24.25	0	5	NA	NA	NA	NA	NA
DYNC1H1	24.25-24.50	0	5	NA	NA	NA	NA	NA
DYNC1H1	24.50-24.75	0	5	NA	NA	NA	NA	NA
DYNC1H1	24.75-25.00	0	5	NA	NA	NA	NA	NA
FRRS1L	0.00-0.25	0	121	NA	NA	NA	NA	NA
FRRS1L	0.25-0.50	0	167	NA	NA	NA	NA	NA
FRRS1L	0.50-0.75	0	201	NA	NA	NA	NA	NA
FRRS1L	0.75-1.00	0	223	NA	NA	NA	NA	NA
FRRS1L	1.00-1.25	0	232	NA	NA	NA	NA	NA
FRRS1L	1.25-1.50	0	243	NA	NA	NA	NA	NA
FRRS1L	1.50-1.75	1	250	NA	NA	NA	NA	NA
FRRS1L	1.75-2.00	2	252	1.09	0.0121	0.0826	1	1
FRRS1L	2.00-2.25	2	263	0.878	0.0212	0.133	1	1
FRRS1L	2.25-2.50	1	266	NA	NA	NA	NA	NA
FRRS1L	2.50-2.75	1	259	NA	NA	NA	NA	NA
FRRS1L	2.75-3.00	1	259	NA	NA	NA	NA	NA
FRRS1L	3.00-3.25	1	260	NA	NA	NA	NA	NA
FRRS1L	3.25-3.50	1	260	NA	NA	NA	NA	NA
FRRS1L	3.50-3.75	0	264	NA	NA	NA	NA	NA
FRRS1L	3.75-4.00	0	261	NA	NA	NA	NA	NA
FRRS1L	4.00-4.25	0	257	NA	NA	NA	NA	NA
FRRS1L	4.25-4.50	0	250	NA	NA	NA	NA	NA
FRRS1L	4.50-4.75	0	251	NA	NA	NA	NA	NA
FRRS1L	4.75-5.00	0	258	NA	NA	NA	NA	NA
FRRS1L	5.00-5.25	0	259	NA	NA	NA	NA	NA
FRRS1L	5.25-5.50	0	264	NA	NA	NA	NA	NA
FRRS1L	5.50-5.75	0	260	NA	NA	NA	NA	NA
FRRS1L	5.75-6.00	0	254	NA	NA	NA	NA	NA
FRRS1L	6.00-6.25	0	247	NA	NA	NA	NA	NA
FRRS1L	6.25-6.50	0	249	NA	NA	NA	NA	NA
FRRS1L	6.50-6.75	0	259	NA	NA	NA	NA	NA
FRRS1L	6.75-7.00	0	258	NA	NA	NA	NA	NA
FRRS1L	7.00-7.25	0	245	NA	NA	NA	NA	NA
FRRS1L	7.25-7.50	0	247	NA	NA	NA	NA	NA
FRRS1L	7.50-7.75	0	244	NA	NA	NA	NA	NA
FRRS1L	7.75-8.00	0	243	NA	NA	NA	NA	NA
FRRS1L	8.00-8.25	0	240	NA	NA	NA	NA	NA
FRRS1L	8.25-8.50	0	230	NA	NA	NA	NA	NA
FRRS1L	8.50-8.75	0	224	NA	NA	NA	NA	NA
FRRS1L	8.75-9.00	0	218	NA	NA	NA	NA	NA
FRRS1L	9.00-9.25	0	212	NA	NA	NA	NA	NA
FRRS1L	9.25-9.50	0	212	NA	NA	NA	NA	NA
FRRS1L	9.50-9.75	0	208	NA	NA	NA	NA	NA
FRRS1L	9.75-10.00	0	202	NA	NA	NA	NA	NA
FRRS1L	10.00-10.25	0	192	NA	NA	NA	NA	NA
FRRS1L	10.25-10.50	0	187	NA	NA	NA	NA	NA
FRRS1L	10.50-10.75	0	184	NA	NA	NA	NA	NA
FRRS1L	10.75-11.00	0	176	NA	NA	NA	NA	NA
FRRS1L	11.00-11.25	0	169	NA	NA	NA	NA	NA
FRRS1L	11.25-11.50	0	170	NA	NA	NA	NA	NA
FRRS1L	11.50-11.75	0	163	NA	NA	NA	NA	NA
FRRS1L	11.75-12.00	0	156	NA	NA	NA	NA	NA
FRRS1L	12.00-12.25	0	150	NA	NA	NA	NA	NA
FRRS1L	12.25-12.50	0	149	NA	NA	NA	NA	NA
FRRS1L	12.50-12.75	0	142	NA	NA	NA	NA	NA
FRRS1L	12.75-13.00	0	142	NA	NA	NA	NA	NA
FRRS1L	13.00-13.25	0	139	NA	NA	NA	NA	NA
FRRS1L	13.25-13.50	0	139	NA	NA	NA	NA	NA
FRRS1L	13.50-13.75	0	132	NA	NA	NA	NA	NA
FRRS1L	13.75-14.00	0	130	NA	NA	NA	NA	NA
FRRS1L	14.00-14.25	0	126	NA	NA	NA	NA	NA
FRRS1L	14.25-14.50	0	120	NA	NA	NA	NA	NA
FRRS1L	14.50-14.75	0	120	NA	NA	NA	NA	NA
FRRS1L	14.75-15.00	0	120	NA	NA	NA	NA	NA
FRRS1L	15.00-15.25	0	115	NA	NA	NA	NA	NA
FRRS1L	15.25-15.50	0	109	NA	NA	NA	NA	NA
FRRS1L	15.50-15.75	0	108	NA	NA	NA	NA	NA
FRRS1L	15.75-16.00	0	102	NA	NA	NA	NA	NA
FRRS1L	16.00-16.25	0	97	NA	NA	NA	NA	NA
FRRS1L	16.25-16.50	0	90	NA	NA	NA	NA	NA
FRRS1L	16.50-16.75	0	83	NA	NA	NA	NA	NA
FRRS1L	16.75-17.00	0	83	NA	NA	NA	NA	NA
FRRS1L	17.00-17.25	0	81	NA	NA	NA	NA	NA
FRRS1L	17.25-17.50	0	78	NA	NA	NA	NA	NA
FRRS1L	17.50-17.75	0	76	NA	NA	NA	NA	NA
FRRS1L	17.75-18.00	0	72	NA	NA	NA	NA	NA
FRRS1L	18.00-18.25	0	67	NA	NA	NA	NA	NA
FRRS1L	18.25-18.50	0	59	NA	NA	NA	NA	NA
FRRS1L	18.50-18.75	0	52	NA	NA	NA	NA	NA
FRRS1L	18.75-19.00	0	47	NA	NA	NA	NA	NA
FRRS1L	19.00-19.25	0	43	NA	NA	NA	NA	NA
FRRS1L	19.25-19.50	0	39	NA	NA	NA	NA	NA
FRRS1L	19.50-19.75	0	31	NA	NA	NA	NA	NA
FRRS1L	19.75-20.00	0	31	NA	NA	NA	NA	NA
FRRS1L	20.00-20.25	0	26	NA	NA	NA	NA	NA
FRRS1L	20.25-20.50	0	25	NA	NA	NA	NA	NA
FRRS1L	20.50-20.75	0	19	NA	NA	NA	NA	NA
FRRS1L	20.75-21.00	0	17	NA	NA	NA	NA	NA
FRRS1L	21.00-21.25	0	13	NA	NA	NA	NA	NA
FRRS1L	21.25-21.50	0	11	NA	NA	NA	NA	NA
FRRS1L	21.50-21.75	0	11	NA	NA	NA	NA	NA
FRRS1L	21.75-22.00	0	10	NA	NA	NA	NA	NA
FRRS1L	22.00-22.25	0	10	NA	NA	NA	NA	NA
FRRS1L	22.25-22.50	0	9	NA	NA	NA	NA	NA
FRRS1L	22.50-22.75	0	9	NA	NA	NA	NA	NA
FRRS1L	22.75-23.00	0	10	NA	NA	NA	NA	NA
FRRS1L	23.00-23.25	0	8	NA	NA	NA	NA	NA
FRRS1L	23.25-23.50	0	7	NA	NA	NA	NA	NA
FRRS1L	23.50-23.75	0	6	NA	NA	NA	NA	NA
FRRS1L	23.75-24.00	0	5	NA	NA	NA	NA	NA
FRRS1L	24.00-24.25	0	5	NA	NA	NA	NA	NA
FRRS1L	24.25-24.50	0	5	NA	NA	NA	NA	NA
FRRS1L	24.50-24.75	0	5	NA	NA	NA	NA	NA
FRRS1L	24.75-25.00	0	5	NA	NA	NA	NA	NA
GABRA3	0.00-0.25	0	121	NA	NA	NA	NA	NA
GABRA3	0.25-0.50	0	167	NA	NA	NA	NA	NA
GABRA3	0.50-0.75	0	201	NA	NA	NA	NA	NA
GABRA3	0.75-1.00	0	223	NA	NA	NA	NA	NA
GABRA3	1.00-1.25	0	232	NA	NA	NA	NA	NA
GABRA3	1.25-1.50	0	243	NA	NA	NA	NA	NA
GABRA3	1.50-1.75	0	250	NA	NA	NA	NA	NA
GABRA3	1.75-2.00	0	252	NA	NA	NA	NA	NA
GABRA3	2.00-2.25	0	263	NA	NA	NA	NA	NA
GABRA3	2.25-2.50	0	266	NA	NA	NA	NA	NA
GABRA3	2.50-2.75	0	259	NA	NA	NA	NA	NA
GABRA3	2.75-3.00	0	259	NA	NA	NA	NA	NA
GABRA3	3.00-3.25	0	260	NA	NA	NA	NA	NA
GABRA3	3.25-3.50	0	260	NA	NA	NA	NA	NA
GABRA3	3.50-3.75	0	264	NA	NA	NA	NA	NA
GABRA3	3.75-4.00	0	261	NA	NA	NA	NA	NA
GABRA3	4.00-4.25	0	257	NA	NA	NA	NA	NA
GABRA3	4.25-4.50	0	250	NA	NA	NA	NA	NA
GABRA3	4.50-4.75	0	251	NA	NA	NA	NA	NA
GABRA3	4.75-5.00	0	258	NA	NA	NA	NA	NA
GABRA3	5.00-5.25	0	259	NA	NA	NA	NA	NA
GABRA3	5.25-5.50	0	264	NA	NA	NA	NA	NA
GABRA3	5.50-5.75	0	260	NA	NA	NA	NA	NA
GABRA3	5.75-6.00	0	254	NA	NA	NA	NA	NA
GABRA3	6.00-6.25	0	247	NA	NA	NA	NA	NA
GABRA3	6.25-6.50	0	249	NA	NA	NA	NA	NA
GABRA3	6.50-6.75	0	259	NA	NA	NA	NA	NA
GABRA3	6.75-7.00	0	258	NA	NA	NA	NA	NA
GABRA3	7.00-7.25	0	245	NA	NA	NA	NA	NA
GABRA3	7.25-7.50	0	247	NA	NA	NA	NA	NA
GABRA3	7.50-7.75	0	244	NA	NA	NA	NA	NA
GABRA3	7.75-8.00	0	243	NA	NA	NA	NA	NA
GABRA3	8.00-8.25	0	240	NA	NA	NA	NA	NA
GABRA3	8.25-8.50	0	230	NA	NA	NA	NA	NA
GABRA3	8.50-8.75	0	224	NA	NA	NA	NA	NA
GABRA3	8.75-9.00	0	218	NA	NA	NA	NA	NA
GABRA3	9.00-9.25	0	212	NA	NA	NA	NA	NA
GABRA3	9.25-9.50	0	212	NA	NA	NA	NA	NA
GABRA3	9.50-9.75	0	208	NA	NA	NA	NA	NA
GABRA3	9.75-10.00	0	202	NA	NA	NA	NA	NA
GABRA3	10.00-10.25	0	192	NA	NA	NA	NA	NA
GABRA3	10.25-10.50	0	187	NA	NA	NA	NA	NA
GABRA3	10.50-10.75	0	184	NA	NA	NA	NA	NA
GABRA3	10.75-11.00	0	176	NA	NA	NA	NA	NA
GABRA3	11.00-11.25	0	169	NA	NA	NA	NA	NA
GABRA3	11.25-11.50	0	170	NA	NA	NA	NA	NA
GABRA3	11.50-11.75	0	163	NA	NA	NA	NA	NA
GABRA3	11.75-12.00	0	156	NA	NA	NA	NA	NA
GABRA3	12.00-12.25	0	150	NA	NA	NA	NA	NA
GABRA3	12.25-12.50	0	149	NA	NA	NA	NA	NA
GABRA3	12.50-12.75	0	142	NA	NA	NA	NA	NA
GABRA3	12.75-13.00	0	142	NA	NA	NA	NA	NA
GABRA3	13.00-13.25	0	139	NA	NA	NA	NA	NA
GABRA3	13.25-13.50	0	139	NA	NA	NA	NA	NA
GABRA3	13.50-13.75	0	132	NA	NA	NA	NA	NA
GABRA3	13.75-14.00	0	130	NA	NA	NA	NA	NA
GABRA3	14.00-14.25	0	126	NA	NA	NA	NA	NA
GABRA3	14.25-14.50	0	120	NA	NA	NA	NA	NA
GABRA3	14.50-14.75	0	120	NA	NA	NA	NA	NA
GABRA3	14.75-15.00	0	120	NA	NA	NA	NA	NA
GABRA3	15.00-15.25	0	115	NA	NA	NA	NA	NA
GABRA3	15.25-15.50	0	109	NA	NA	NA	NA	NA
GABRA3	15.50-15.75	0	108	NA	NA	NA	NA	NA
GABRA3	15.75-16.00	0	102	NA	NA	NA	NA	NA
GABRA3	16.00-16.25	0	97	NA	NA	NA	NA	NA
GABRA3	16.25-16.50	0	90	NA	NA	NA	NA	NA
GABRA3	16.50-16.75	0	83	NA	NA	NA	NA	NA
GABRA3	16.75-17.00	0	83	NA	NA	NA	NA	NA
GABRA3	17.00-17.25	0	81	NA	NA	NA	NA	NA
GABRA3	17.25-17.50	0	78	NA	NA	NA	NA	NA
GABRA3	17.50-17.75	0	76	NA	NA	NA	NA	NA
GABRA3	17.75-18.00	0	72	NA	NA	NA	NA	NA
GABRA3	18.00-18.25	0	67	NA	NA	NA	NA	NA
GABRA3	18.25-18.50	0	59	NA	NA	NA	NA	NA
GABRA3	18.50-18.75	0	52	NA	NA	NA	NA	NA
GABRA3	18.75-19.00	0	47	NA	NA	NA	NA	NA
GABRA3	19.00-19.25	1	43	NA	NA	NA	NA	NA
GABRA3	19.25-19.50	2	39	0.325	0.00175	0.487	1	1
GABRA3	19.50-19.75	1	31	NA	NA	NA	NA	NA
GABRA3	19.75-20.00	1	31	NA	NA	NA	NA	NA
GABRA3	20.00-20.25	1	26	NA	NA	NA	NA	NA
GABRA3	20.25-20.50	1	25	NA	NA	NA	NA	NA
GABRA3	20.50-20.75	1	19	NA	NA	NA	NA	NA
GABRA3	20.75-21.00	1	17	NA	NA	NA	NA	NA
GABRA3	21.00-21.25	1	13	NA	NA	NA	NA	NA
GABRA3	21.25-21.50	1	11	NA	NA	NA	NA	NA
GABRA3	21.50-21.75	1	11	NA	NA	NA	NA	NA
GABRA3	21.75-22.00	1	10	NA	NA	NA	NA	NA
GABRA3	22.00-22.25	1	10	NA	NA	NA	NA	NA
GABRA3	22.25-22.50	1	9	NA	NA	NA	NA	NA
GABRA3	22.50-22.75	1	9	NA	NA	NA	NA	NA
GABRA3	22.75-23.00	1	10	NA	NA	NA	NA	NA
GABRA3	23.00-23.25	1	8	NA	NA	NA	NA	NA
GABRA3	23.25-23.50	1	7	NA	NA	NA	NA	NA
GABRA3	23.50-23.75	1	6	NA	NA	NA	NA	NA
GABRA3	23.75-24.00	1	5	NA	NA	NA	NA	NA
GABRA3	24.00-24.25	1	5	NA	NA	NA	NA	NA
GABRA3	24.25-24.50	1	5	NA	NA	NA	NA	NA
GABRA3	24.50-24.75	1	5	NA	NA	NA	NA	NA
GABRA3	24.75-25.00	1	5	NA	NA	NA	NA	NA
GABRB3	0.00-0.25	0	121	NA	NA	NA	NA	NA
GABRB3	0.25-0.50	0	167	NA	NA	NA	NA	NA
GABRB3	0.50-0.75	1	201	NA	NA	NA	NA	NA
GABRB3	0.75-1.00	1	223	NA	NA	NA	NA	NA
GABRB3	1.00-1.25	1	232	NA	NA	NA	NA	NA
GABRB3	1.25-1.50	1	243	NA	NA	NA	NA	NA
GABRB3	1.50-1.75	1	250	NA	NA	NA	NA	NA
GABRB3	1.75-2.00	0	252	NA	NA	NA	NA	NA
GABRB3	2.00-2.25	0	263	NA	NA	NA	NA	NA
GABRB3	2.25-2.50	0	266	NA	NA	NA	NA	NA
GABRB3	2.50-2.75	1	259	NA	NA	NA	NA	NA
GABRB3	2.75-3.00	1	259	NA	NA	NA	NA	NA
GABRB3	3.00-3.25	1	260	NA	NA	NA	NA	NA
GABRB3	3.25-3.50	1	260	NA	NA	NA	NA	NA
GABRB3	3.50-3.75	1	264	NA	NA	NA	NA	NA
GABRB3	3.75-4.00	1	261	NA	NA	NA	NA	NA
GABRB3	4.00-4.25	1	257	NA	NA	NA	NA	NA
GABRB3	4.25-4.50	0	250	NA	NA	NA	NA	NA
GABRB3	4.50-4.75	0	251	NA	NA	NA	NA	NA
GABRB3	4.75-5.00	0	258	NA	NA	NA	NA	NA
GABRB3	5.00-5.25	0	259	NA	NA	NA	NA	NA
GABRB3	5.25-5.50	0	264	NA	NA	NA	NA	NA
GABRB3	5.50-5.75	0	260	NA	NA	NA	NA	NA
GABRB3	5.75-6.00	0	254	NA	NA	NA	NA	NA
GABRB3	6.00-6.25	0	247	NA	NA	NA	NA	NA
GABRB3	6.25-6.50	0	249	NA	NA	NA	NA	NA
GABRB3	6.50-6.75	0	259	NA	NA	NA	NA	NA
GABRB3	6.75-7.00	0	258	NA	NA	NA	NA	NA
GABRB3	7.00-7.25	0	245	NA	NA	NA	NA	NA
GABRB3	7.25-7.50	0	247	NA	NA	NA	NA	NA
GABRB3	7.50-7.75	0	244	NA	NA	NA	NA	NA
GABRB3	7.75-8.00	0	243	NA	NA	NA	NA	NA
GABRB3	8.00-8.25	0	240	NA	NA	NA	NA	NA
GABRB3	8.25-8.50	0	230	NA	NA	NA	NA	NA
GABRB3	8.50-8.75	0	224	NA	NA	NA	NA	NA
GABRB3	8.75-9.00	0	218	NA	NA	NA	NA	NA
GABRB3	9.00-9.25	0	212	NA	NA	NA	NA	NA
GABRB3	9.25-9.50	0	212	NA	NA	NA	NA	NA
GABRB3	9.50-9.75	0	208	NA	NA	NA	NA	NA
GABRB3	9.75-10.00	0	202	NA	NA	NA	NA	NA
GABRB3	10.00-10.25	0	192	NA	NA	NA	NA	NA
GABRB3	10.25-10.50	0	187	NA	NA	NA	NA	NA
GABRB3	10.50-10.75	0	184	NA	NA	NA	NA	NA
GABRB3	10.75-11.00	0	176	NA	NA	NA	NA	NA
GABRB3	11.00-11.25	0	169	NA	NA	NA	NA	NA
GABRB3	11.25-11.50	0	170	NA	NA	NA	NA	NA
GABRB3	11.50-11.75	0	163	NA	NA	NA	NA	NA
GABRB3	11.75-12.00	0	156	NA	NA	NA	NA	NA
GABRB3	12.00-12.25	0	150	NA	NA	NA	NA	NA
GABRB3	12.25-12.50	0	149	NA	NA	NA	NA	NA
GABRB3	12.50-12.75	0	142	NA	NA	NA	NA	NA
GABRB3	12.75-13.00	0	142	NA	NA	NA	NA	NA
GABRB3	13.00-13.25	0	139	NA	NA	NA	NA	NA
GABRB3	13.25-13.50	0	139	NA	NA	NA	NA	NA
GABRB3	13.50-13.75	0	132	NA	NA	NA	NA	NA
GABRB3	13.75-14.00	0	130	NA	NA	NA	NA	NA
GABRB3	14.00-14.25	0	126	NA	NA	NA	NA	NA
GABRB3	14.25-14.50	0	120	NA	NA	NA	NA	NA
GABRB3	14.50-14.75	0	120	NA	NA	NA	NA	NA
GABRB3	14.75-15.00	0	120	NA	NA	NA	NA	NA
GABRB3	15.00-15.25	0	115	NA	NA	NA	NA	NA
GABRB3	15.25-15.50	0	109	NA	NA	NA	NA	NA
GABRB3	15.50-15.75	0	108	NA	NA	NA	NA	NA
GABRB3	15.75-16.00	0	102	NA	NA	NA	NA	NA
GABRB3	16.00-16.25	0	97	NA	NA	NA	NA	NA
GABRB3	16.25-16.50	0	90	NA	NA	NA	NA	NA
GABRB3	16.50-16.75	0	83	NA	NA	NA	NA	NA
GABRB3	16.75-17.00	0	83	NA	NA	NA	NA	NA
GABRB3	17.00-17.25	0	81	NA	NA	NA	NA	NA
GABRB3	17.25-17.50	0	78	NA	NA	NA	NA	NA
GABRB3	17.50-17.75	0	76	NA	NA	NA	NA	NA
GABRB3	17.75-18.00	0	72	NA	NA	NA	NA	NA
GABRB3	18.00-18.25	0	67	NA	NA	NA	NA	NA
GABRB3	18.25-18.50	0	59	NA	NA	NA	NA	NA
GABRB3	18.50-18.75	0	52	NA	NA	NA	NA	NA
GABRB3	18.75-19.00	0	47	NA	NA	NA	NA	NA
GABRB3	19.00-19.25	0	43	NA	NA	NA	NA	NA
GABRB3	19.25-19.50	0	39	NA	NA	NA	NA	NA
GABRB3	19.50-19.75	0	31	NA	NA	NA	NA	NA
GABRB3	19.75-20.00	0	31	NA	NA	NA	NA	NA
GABRB3	20.00-20.25	0	26	NA	NA	NA	NA	NA
GABRB3	20.25-20.50	0	25	NA	NA	NA	NA	NA
GABRB3	20.50-20.75	0	19	NA	NA	NA	NA	NA
GABRB3	20.75-21.00	0	17	NA	NA	NA	NA	NA
GABRB3	21.00-21.25	0	13	NA	NA	NA	NA	NA
GABRB3	21.25-21.50	0	11	NA	NA	NA	NA	NA
GABRB3	21.50-21.75	0	11	NA	NA	NA	NA	NA
GABRB3	21.75-22.00	0	10	NA	NA	NA	NA	NA
GABRB3	22.00-22.25	0	10	NA	NA	NA	NA	NA
GABRB3	22.25-22.50	0	9	NA	NA	NA	NA	NA
GABRB3	22.50-22.75	0	9	NA	NA	NA	NA	NA
GABRB3	22.75-23.00	0	10	NA	NA	NA	NA	NA
GABRB3	23.00-23.25	0	8	NA	NA	NA	NA	NA
GABRB3	23.25-23.50	0	7	NA	NA	NA	NA	NA
GABRB3	23.50-23.75	0	6	NA	NA	NA	NA	NA
GABRB3	23.75-24.00	0	5	NA	NA	NA	NA	NA
GABRB3	24.00-24.25	0	5	NA	NA	NA	NA	NA
GABRB3	24.25-24.50	0	5	NA	NA	NA	NA	NA
GABRB3	24.50-24.75	0	5	NA	NA	NA	NA	NA
GABRB3	24.75-25.00	0	5	NA	NA	NA	NA	NA
GNB1	0.00-0.25	0	121	NA	NA	NA	NA	NA
GNB1	0.25-0.50	1	167	NA	NA	NA	NA	NA
GNB1	0.50-0.75	1	201	NA	NA	NA	NA	NA
GNB1	0.75-1.00	1	223	NA	NA	NA	NA	NA
GNB1	1.00-1.25	1	232	NA	NA	NA	NA	NA
GNB1	1.25-1.50	1	243	NA	NA	NA	NA	NA
GNB1	1.50-1.75	1	250	NA	NA	NA	NA	NA
GNB1	1.75-2.00	1	252	NA	NA	NA	NA	NA
GNB1	2.00-2.25	1	263	NA	NA	NA	NA	NA
GNB1	2.25-2.50	1	266	NA	NA	NA	NA	NA
GNB1	2.50-2.75	1	259	NA	NA	NA	NA	NA
GNB1	2.75-3.00	1	259	NA	NA	NA	NA	NA
GNB1	3.00-3.25	1	260	NA	NA	NA	NA	NA
GNB1	3.25-3.50	1	260	NA	NA	NA	NA	NA
GNB1	3.50-3.75	1	264	NA	NA	NA	NA	NA
GNB1	3.75-4.00	1	261	NA	NA	NA	NA	NA
GNB1	4.00-4.25	1	257	NA	NA	NA	NA	NA
GNB1	4.25-4.50	1	250	NA	NA	NA	NA	NA
GNB1	4.50-4.75	1	251	NA	NA	NA	NA	NA
GNB1	4.75-5.00	1	258	NA	NA	NA	NA	NA
GNB1	5.00-5.25	1	259	NA	NA	NA	NA	NA
GNB1	5.25-5.50	1	264	NA	NA	NA	NA	NA
GNB1	5.50-5.75	1	260	NA	NA	NA	NA	NA
GNB1	5.75-6.00	1	254	NA	NA	NA	NA	NA
GNB1	6.00-6.25	1	247	NA	NA	NA	NA	NA
GNB1	6.25-6.50	1	249	NA	NA	NA	NA	NA
GNB1	6.50-6.75	1	259	NA	NA	NA	NA	NA
GNB1	6.75-7.00	1	258	NA	NA	NA	NA	NA
GNB1	7.00-7.25	1	245	NA	NA	NA	NA	NA
GNB1	7.25-7.50	1	247	NA	NA	NA	NA	NA
GNB1	7.50-7.75	1	244	NA	NA	NA	NA	NA
GNB1	7.75-8.00	1	243	NA	NA	NA	NA	NA
GNB1	8.00-8.25	1	240	NA	NA	NA	NA	NA
GNB1	8.25-8.50	1	230	NA	NA	NA	NA	NA
GNB1	8.50-8.75	0	224	NA	NA	NA	NA	NA
GNB1	8.75-9.00	0	218	NA	NA	NA	NA	NA
GNB1	9.00-9.25	0	212	NA	NA	NA	NA	NA
GNB1	9.25-9.50	0	212	NA	NA	NA	NA	NA
GNB1	9.50-9.75	0	208	NA	NA	NA	NA	NA
GNB1	9.75-10.00	0	202	NA	NA	NA	NA	NA
GNB1	10.00-10.25	0	192	NA	NA	NA	NA	NA
GNB1	10.25-10.50	0	187	NA	NA	NA	NA	NA
GNB1	10.50-10.75	1	184	NA	NA	NA	NA	NA
GNB1	10.75-11.00	1	176	NA	NA	NA	NA	NA
GNB1	11.00-11.25	1	169	NA	NA	NA	NA	NA
GNB1	11.25-11.50	1	170	NA	NA	NA	NA	NA
GNB1	11.50-11.75	1	163	NA	NA	NA	NA	NA
GNB1	11.75-12.00	1	156	NA	NA	NA	NA	NA
GNB1	12.00-12.25	1	150	NA	NA	NA	NA	NA
GNB1	12.25-12.50	1	149	NA	NA	NA	NA	NA
GNB1	12.50-12.75	1	142	NA	NA	NA	NA	NA
GNB1	12.75-13.00	1	142	NA	NA	NA	NA	NA
GNB1	13.00-13.25	1	139	NA	NA	NA	NA	NA
GNB1	13.25-13.50	1	139	NA	NA	NA	NA	NA
GNB1	13.50-13.75	0	132	NA	NA	NA	NA	NA
GNB1	13.75-14.00	0	130	NA	NA	NA	NA	NA
GNB1	14.00-14.25	0	126	NA	NA	NA	NA	NA
GNB1	14.25-14.50	0	120	NA	NA	NA	NA	NA
GNB1	14.50-14.75	0	120	NA	NA	NA	NA	NA
GNB1	14.75-15.00	0	120	NA	NA	NA	NA	NA
GNB1	15.00-15.25	0	115	NA	NA	NA	NA	NA
GNB1	15.25-15.50	0	109	NA	NA	NA	NA	NA
GNB1	15.50-15.75	0	108	NA	NA	NA	NA	NA
GNB1	15.75-16.00	0	102	NA	NA	NA	NA	NA
GNB1	16.00-16.25	0	97	NA	NA	NA	NA	NA
GNB1	16.25-16.50	0	90	NA	NA	NA	NA	NA
GNB1	16.50-16.75	0	83	NA	NA	NA	NA	NA
GNB1	16.75-17.00	0	83	NA	NA	NA	NA	NA
GNB1	17.00-17.25	0	81	NA	NA	NA	NA	NA
GNB1	17.25-17.50	0	78	NA	NA	NA	NA	NA
GNB1	17.50-17.75	0	76	NA	NA	NA	NA	NA
GNB1	17.75-18.00	0	72	NA	NA	NA	NA	NA
GNB1	18.00-18.25	0	67	NA	NA	NA	NA	NA
GNB1	18.25-18.50	0	59	NA	NA	NA	NA	NA
GNB1	18.50-18.75	0	52	NA	NA	NA	NA	NA
GNB1	18.75-19.00	0	47	NA	NA	NA	NA	NA
GNB1	19.00-19.25	0	43	NA	NA	NA	NA	NA
GNB1	19.25-19.50	0	39	NA	NA	NA	NA	NA
GNB1	19.50-19.75	0	31	NA	NA	NA	NA	NA
GNB1	19.75-20.00	0	31	NA	NA	NA	NA	NA
GNB1	20.00-20.25	0	26	NA	NA	NA	NA	NA
GNB1	20.25-20.50	0	25	NA	NA	NA	NA	NA
GNB1	20.50-20.75	0	19	NA	NA	NA	NA	NA
GNB1	20.75-21.00	0	17	NA	NA	NA	NA	NA
GNB1	21.00-21.25	0	13	NA	NA	NA	NA	NA
GNB1	21.25-21.50	0	11	NA	NA	NA	NA	NA
GNB1	21.50-21.75	0	11	NA	NA	NA	NA	NA
GNB1	21.75-22.00	0	10	NA	NA	NA	NA	NA
GNB1	22.00-22.25	0	10	NA	NA	NA	NA	NA
GNB1	22.25-22.50	0	9	NA	NA	NA	NA	NA
GNB1	22.50-22.75	0	9	NA	NA	NA	NA	NA
GNB1	22.75-23.00	0	10	NA	NA	NA	NA	NA
GNB1	23.00-23.25	0	8	NA	NA	NA	NA	NA
GNB1	23.25-23.50	0	7	NA	NA	NA	NA	NA
GNB1	23.50-23.75	0	6	NA	NA	NA	NA	NA
GNB1	23.75-24.00	0	5	NA	NA	NA	NA	NA
GNB1	24.00-24.25	0	5	NA	NA	NA	NA	NA
GNB1	24.25-24.50	0	5	NA	NA	NA	NA	NA
GNB1	24.50-24.75	0	5	NA	NA	NA	NA	NA
GNB1	24.75-25.00	0	5	NA	NA	NA	NA	NA
GRIN1	0.00-0.25	1	121	NA	NA	NA	NA	NA
GRIN1	0.25-0.50	2	167	2.1	2.8e-05	7.46e-05	0.0967	0.0323
GRIN1	0.50-0.75	2	201	1.47	0.000198	0.000409	0.673	0.163
GRIN1	0.75-1.00	2	223	1.37	0.00036	0.000654	1	0.249
GRIN1	1.00-1.25	2	232	1.35	0.000462	0.000801	1	0.296
GRIN1	1.25-1.50	2	243	1.27	0.000676	0.00111	1	0.4
GRIN1	1.50-1.75	2	250	1.2	0.000974	0.00155	1	0.546
GRIN1	1.75-2.00	2	252	1	0.00165	0.0026	1	0.831
GRIN1	2.00-2.25	2	263	0.956	0.00237	0.00358	1	1
GRIN1	2.25-2.50	2	266	0.908	0.00295	0.0044	1	1
GRIN1	2.50-2.75	2	259	0.897	0.00255	0.00391	1	1
GRIN1	2.75-3.00	2	259	0.927	0.00234	0.00358	1	1
GRIN1	3.00-3.25	2	260	0.894	0.00258	0.00395	1	1
GRIN1	3.25-3.50	2	260	0.916	0.00248	0.00378	1	1
GRIN1	3.50-3.75	2	264	0.952	0.00243	0.00365	1	1
GRIN1	3.75-4.00	2	261	0.978	0.00226	0.00343	1	1
GRIN1	4.00-4.25	2	257	0.591	0.00648	0.01	1	1
GRIN1	4.25-4.50	2	250	0.58	0.00614	0.00978	1	1
GRIN1	4.50-4.75	2	251	0.535	0.00722	0.0114	1	1
GRIN1	4.75-5.00	2	258	0.55	0.00774	0.0119	1	1
GRIN1	5.00-5.25	2	259	0.524	0.00877	0.0134	1	1
GRIN1	5.25-5.50	2	264	0.523	0.0091	0.0137	1	1
GRIN1	5.50-5.75	2	260	0.53	0.00841	0.0128	1	1
GRIN1	5.75-6.00	2	254	0.524	0.00776	0.0121	1	1
GRIN1	6.00-6.25	2	247	0.53	0.00672	0.0108	1	1
GRIN1	6.25-6.50	2	249	0.559	0.00621	0.00992	1	1
GRIN1	6.50-6.75	2	259	0.557	0.00729	0.0112	1	1
GRIN1	6.75-7.00	2	258	0.558	0.00735	0.0113	1	1
GRIN1	7.00-7.25	1	245	NA	NA	NA	NA	NA
GRIN1	7.25-7.50	2	247	0.513	0.00695	0.0112	1	1
GRIN1	7.50-7.75	2	244	0.506	0.00702	0.0115	1	1
GRIN1	7.75-8.00	2	243	0.111	0.04	0.0657	1	1
GRIN1	8.00-8.25	2	240	0.109	0.0388	0.0645	1	1
GRIN1	8.25-8.50	2	230	0.101	0.0344	0.0602	1	1
GRIN1	8.50-8.75	2	224	0.102	0.031	0.056	1	1
GRIN1	8.75-9.00	2	218	0.096	0.0288	0.0537	1	1
GRIN1	9.00-9.25	2	212	0.108	0.0244	0.0471	1	1
GRIN1	9.25-9.50	2	212	0.0907	0.0265	0.0511	1	1
GRIN1	9.50-9.75	2	208	0.0862	0.0251	0.0497	1	1
GRIN1	9.75-10.00	2	202	0.0893	0.0224	0.0461	1	1
GRIN1	10.00-10.25	2	192	0.074	0.0199	0.0437	1	1
GRIN1	10.25-10.50	2	187	0.0636	0.0189	0.043	1	1
GRIN1	10.50-10.75	2	184	0.132	0.00803	0.0187	1	1
GRIN1	10.75-11.00	2	176	0.119	0.00695	0.0172	1	1
GRIN1	11.00-11.25	2	169	0.121	0.00599	0.0157	1	1
GRIN1	11.25-11.50	2	170	0.131	0.00599	0.0155	1	1
GRIN1	11.50-11.75	2	163	0.118	0.00568	0.0157	1	1
GRIN1	11.75-12.00	1	156	NA	NA	NA	NA	NA
GRIN1	12.00-12.25	1	150	NA	NA	NA	NA	NA
GRIN1	12.25-12.50	1	149	NA	NA	NA	NA	NA
GRIN1	12.50-12.75	1	142	NA	NA	NA	NA	NA
GRIN1	12.75-13.00	1	142	NA	NA	NA	NA	NA
GRIN1	13.00-13.25	1	139	NA	NA	NA	NA	NA
GRIN1	13.25-13.50	1	139	NA	NA	NA	NA	NA
GRIN1	13.50-13.75	1	132	NA	NA	NA	NA	NA
GRIN1	13.75-14.00	1	130	NA	NA	NA	NA	NA
GRIN1	14.00-14.25	1	126	NA	NA	NA	NA	NA
GRIN1	14.25-14.50	1	120	NA	NA	NA	NA	NA
GRIN1	14.50-14.75	1	120	NA	NA	NA	NA	NA
GRIN1	14.75-15.00	1	120	NA	NA	NA	NA	NA
GRIN1	15.00-15.25	1	115	NA	NA	NA	NA	NA
GRIN1	15.25-15.50	1	109	NA	NA	NA	NA	NA
GRIN1	15.50-15.75	1	108	NA	NA	NA	NA	NA
GRIN1	15.75-16.00	1	102	NA	NA	NA	NA	NA
GRIN1	16.00-16.25	1	97	NA	NA	NA	NA	NA
GRIN1	16.25-16.50	1	90	NA	NA	NA	NA	NA
GRIN1	16.50-16.75	1	83	NA	NA	NA	NA	NA
GRIN1	16.75-17.00	1	83	NA	NA	NA	NA	NA
GRIN1	17.00-17.25	1	81	NA	NA	NA	NA	NA
GRIN1	17.25-17.50	1	78	NA	NA	NA	NA	NA
GRIN1	17.50-17.75	1	76	NA	NA	NA	NA	NA
GRIN1	17.75-18.00	1	72	NA	NA	NA	NA	NA
GRIN1	18.00-18.25	1	67	NA	NA	NA	NA	NA
GRIN1	18.25-18.50	1	59	NA	NA	NA	NA	NA
GRIN1	18.50-18.75	1	52	NA	NA	NA	NA	NA
GRIN1	18.75-19.00	1	47	NA	NA	NA	NA	NA
GRIN1	19.00-19.25	1	43	NA	NA	NA	NA	NA
GRIN1	19.25-19.50	1	39	NA	NA	NA	NA	NA
GRIN1	19.50-19.75	1	31	NA	NA	NA	NA	NA
GRIN1	19.75-20.00	1	31	NA	NA	NA	NA	NA
GRIN1	20.00-20.25	1	26	NA	NA	NA	NA	NA
GRIN1	20.25-20.50	1	25	NA	NA	NA	NA	NA
GRIN1	20.50-20.75	1	19	NA	NA	NA	NA	NA
GRIN1	20.75-21.00	1	17	NA	NA	NA	NA	NA
GRIN1	21.00-21.25	1	13	NA	NA	NA	NA	NA
GRIN1	21.25-21.50	1	11	NA	NA	NA	NA	NA
GRIN1	21.50-21.75	1	11	NA	NA	NA	NA	NA
GRIN1	21.75-22.00	1	10	NA	NA	NA	NA	NA
GRIN1	22.00-22.25	1	10	NA	NA	NA	NA	NA
GRIN1	22.25-22.50	1	9	NA	NA	NA	NA	NA
GRIN1	22.50-22.75	1	9	NA	NA	NA	NA	NA
GRIN1	22.75-23.00	1	10	NA	NA	NA	NA	NA
GRIN1	23.00-23.25	1	8	NA	NA	NA	NA	NA
GRIN1	23.25-23.50	1	7	NA	NA	NA	NA	NA
GRIN1	23.50-23.75	0	6	NA	NA	NA	NA	NA
GRIN1	23.75-24.00	0	5	NA	NA	NA	NA	NA
GRIN1	24.00-24.25	0	5	NA	NA	NA	NA	NA
GRIN1	24.25-24.50	0	5	NA	NA	NA	NA	NA
GRIN1	24.50-24.75	0	5	NA	NA	NA	NA	NA
GRIN1	24.75-25.00	0	5	NA	NA	NA	NA	NA
GRIN2A	0.00-0.25	0	121	NA	NA	NA	NA	NA
GRIN2A	0.25-0.50	0	167	NA	NA	NA	NA	NA
GRIN2A	0.50-0.75	0	201	NA	NA	NA	NA	NA
GRIN2A	0.75-1.00	0	223	NA	NA	NA	NA	NA
GRIN2A	1.00-1.25	0	232	NA	NA	NA	NA	NA
GRIN2A	1.25-1.50	0	243	NA	NA	NA	NA	NA
GRIN2A	1.50-1.75	0	250	NA	NA	NA	NA	NA
GRIN2A	1.75-2.00	0	252	NA	NA	NA	NA	NA
GRIN2A	2.00-2.25	0	263	NA	NA	NA	NA	NA
GRIN2A	2.25-2.50	0	266	NA	NA	NA	NA	NA
GRIN2A	2.50-2.75	0	259	NA	NA	NA	NA	NA
GRIN2A	2.75-3.00	0	259	NA	NA	NA	NA	NA
GRIN2A	3.00-3.25	0	260	NA	NA	NA	NA	NA
GRIN2A	3.25-3.50	0	260	NA	NA	NA	NA	NA
GRIN2A	3.50-3.75	0	264	NA	NA	NA	NA	NA
GRIN2A	3.75-4.00	0	261	NA	NA	NA	NA	NA
GRIN2A	4.00-4.25	0	257	NA	NA	NA	NA	NA
GRIN2A	4.25-4.50	0	250	NA	NA	NA	NA	NA
GRIN2A	4.50-4.75	0	251	NA	NA	NA	NA	NA
GRIN2A	4.75-5.00	0	258	NA	NA	NA	NA	NA
GRIN2A	5.00-5.25	0	259	NA	NA	NA	NA	NA
GRIN2A	5.25-5.50	0	264	NA	NA	NA	NA	NA
GRIN2A	5.50-5.75	0	260	NA	NA	NA	NA	NA
GRIN2A	5.75-6.00	0	254	NA	NA	NA	NA	NA
GRIN2A	6.00-6.25	0	247	NA	NA	NA	NA	NA
GRIN2A	6.25-6.50	0	249	NA	NA	NA	NA	NA
GRIN2A	6.50-6.75	1	259	NA	NA	NA	NA	NA
GRIN2A	6.75-7.00	1	258	NA	NA	NA	NA	NA
GRIN2A	7.00-7.25	1	245	NA	NA	NA	NA	NA
GRIN2A	7.25-7.50	1	247	NA	NA	NA	NA	NA
GRIN2A	7.50-7.75	1	244	NA	NA	NA	NA	NA
GRIN2A	7.75-8.00	2	243	0.111	0.105	0.774	1	1
GRIN2A	8.00-8.25	2	240	0.109	0.103	0.778	1	1
GRIN2A	8.25-8.50	2	230	0.521	0.0364	0.3	1	1
GRIN2A	8.50-8.75	2	224	0.744	0.021	0.182	1	1
GRIN2A	8.75-9.00	2	218	0.684	0.0227	0.208	1	1
GRIN2A	9.00-9.25	1	212	NA	NA	NA	NA	NA
GRIN2A	9.25-9.50	1	212	NA	NA	NA	NA	NA
GRIN2A	9.50-9.75	1	208	NA	NA	NA	NA	NA
GRIN2A	9.75-10.00	1	202	NA	NA	NA	NA	NA
GRIN2A	10.00-10.25	1	192	NA	NA	NA	NA	NA
GRIN2A	10.25-10.50	1	187	NA	NA	NA	NA	NA
GRIN2A	10.50-10.75	1	184	NA	NA	NA	NA	NA
GRIN2A	10.75-11.00	1	176	NA	NA	NA	NA	NA
GRIN2A	11.00-11.25	1	169	NA	NA	NA	NA	NA
GRIN2A	11.25-11.50	1	170	NA	NA	NA	NA	NA
GRIN2A	11.50-11.75	1	163	NA	NA	NA	NA	NA
GRIN2A	11.75-12.00	0	156	NA	NA	NA	NA	NA
GRIN2A	12.00-12.25	0	150	NA	NA	NA	NA	NA
GRIN2A	12.25-12.50	0	149	NA	NA	NA	NA	NA
GRIN2A	12.50-12.75	0	142	NA	NA	NA	NA	NA
GRIN2A	12.75-13.00	0	142	NA	NA	NA	NA	NA
GRIN2A	13.00-13.25	0	139	NA	NA	NA	NA	NA
GRIN2A	13.25-13.50	0	139	NA	NA	NA	NA	NA
GRIN2A	13.50-13.75	0	132	NA	NA	NA	NA	NA
GRIN2A	13.75-14.00	0	130	NA	NA	NA	NA	NA
GRIN2A	14.00-14.25	0	126	NA	NA	NA	NA	NA
GRIN2A	14.25-14.50	0	120	NA	NA	NA	NA	NA
GRIN2A	14.50-14.75	0	120	NA	NA	NA	NA	NA
GRIN2A	14.75-15.00	0	120	NA	NA	NA	NA	NA
GRIN2A	15.00-15.25	0	115	NA	NA	NA	NA	NA
GRIN2A	15.25-15.50	0	109	NA	NA	NA	NA	NA
GRIN2A	15.50-15.75	0	108	NA	NA	NA	NA	NA
GRIN2A	15.75-16.00	0	102	NA	NA	NA	NA	NA
GRIN2A	16.00-16.25	0	97	NA	NA	NA	NA	NA
GRIN2A	16.25-16.50	0	90	NA	NA	NA	NA	NA
GRIN2A	16.50-16.75	0	83	NA	NA	NA	NA	NA
GRIN2A	16.75-17.00	0	83	NA	NA	NA	NA	NA
GRIN2A	17.00-17.25	0	81	NA	NA	NA	NA	NA
GRIN2A	17.25-17.50	0	78	NA	NA	NA	NA	NA
GRIN2A	17.50-17.75	0	76	NA	NA	NA	NA	NA
GRIN2A	17.75-18.00	0	72	NA	NA	NA	NA	NA
GRIN2A	18.00-18.25	0	67	NA	NA	NA	NA	NA
GRIN2A	18.25-18.50	0	59	NA	NA	NA	NA	NA
GRIN2A	18.50-18.75	0	52	NA	NA	NA	NA	NA
GRIN2A	18.75-19.00	0	47	NA	NA	NA	NA	NA
GRIN2A	19.00-19.25	0	43	NA	NA	NA	NA	NA
GRIN2A	19.25-19.50	0	39	NA	NA	NA	NA	NA
GRIN2A	19.50-19.75	0	31	NA	NA	NA	NA	NA
GRIN2A	19.75-20.00	0	31	NA	NA	NA	NA	NA
GRIN2A	20.00-20.25	0	26	NA	NA	NA	NA	NA
GRIN2A	20.25-20.50	0	25	NA	NA	NA	NA	NA
GRIN2A	20.50-20.75	0	19	NA	NA	NA	NA	NA
GRIN2A	20.75-21.00	0	17	NA	NA	NA	NA	NA
GRIN2A	21.00-21.25	0	13	NA	NA	NA	NA	NA
GRIN2A	21.25-21.50	0	11	NA	NA	NA	NA	NA
GRIN2A	21.50-21.75	0	11	NA	NA	NA	NA	NA
GRIN2A	21.75-22.00	0	10	NA	NA	NA	NA	NA
GRIN2A	22.00-22.25	0	10	NA	NA	NA	NA	NA
GRIN2A	22.25-22.50	0	9	NA	NA	NA	NA	NA
GRIN2A	22.50-22.75	0	9	NA	NA	NA	NA	NA
GRIN2A	22.75-23.00	0	10	NA	NA	NA	NA	NA
GRIN2A	23.00-23.25	0	8	NA	NA	NA	NA	NA
GRIN2A	23.25-23.50	0	7	NA	NA	NA	NA	NA
GRIN2A	23.50-23.75	0	6	NA	NA	NA	NA	NA
GRIN2A	23.75-24.00	0	5	NA	NA	NA	NA	NA
GRIN2A	24.00-24.25	0	5	NA	NA	NA	NA	NA
GRIN2A	24.25-24.50	0	5	NA	NA	NA	NA	NA
GRIN2A	24.50-24.75	0	5	NA	NA	NA	NA	NA
GRIN2A	24.75-25.00	0	5	NA	NA	NA	NA	NA
GRIN2B	0.00-0.25	1	121	NA	NA	NA	NA	NA
GRIN2B	0.25-0.50	1	167	NA	NA	NA	NA	NA
GRIN2B	0.50-0.75	1	201	NA	NA	NA	NA	NA
GRIN2B	0.75-1.00	1	223	NA	NA	NA	NA	NA
GRIN2B	1.00-1.25	1	232	NA	NA	NA	NA	NA
GRIN2B	1.25-1.50	1	243	NA	NA	NA	NA	NA
GRIN2B	1.50-1.75	1	250	NA	NA	NA	NA	NA
GRIN2B	1.75-2.00	1	252	NA	NA	NA	NA	NA
GRIN2B	2.00-2.25	0	263	NA	NA	NA	NA	NA
GRIN2B	2.25-2.50	0	266	NA	NA	NA	NA	NA
GRIN2B	2.50-2.75	0	259	NA	NA	NA	NA	NA
GRIN2B	2.75-3.00	0	259	NA	NA	NA	NA	NA
GRIN2B	3.00-3.25	0	260	NA	NA	NA	NA	NA
GRIN2B	3.25-3.50	0	260	NA	NA	NA	NA	NA
GRIN2B	3.50-3.75	0	264	NA	NA	NA	NA	NA
GRIN2B	3.75-4.00	0	261	NA	NA	NA	NA	NA
GRIN2B	4.00-4.25	1	257	NA	NA	NA	NA	NA
GRIN2B	4.25-4.50	1	250	NA	NA	NA	NA	NA
GRIN2B	4.50-4.75	1	251	NA	NA	NA	NA	NA
GRIN2B	4.75-5.00	1	258	NA	NA	NA	NA	NA
GRIN2B	5.00-5.25	0	259	NA	NA	NA	NA	NA
GRIN2B	5.25-5.50	0	264	NA	NA	NA	NA	NA
GRIN2B	5.50-5.75	0	260	NA	NA	NA	NA	NA
GRIN2B	5.75-6.00	0	254	NA	NA	NA	NA	NA
GRIN2B	6.00-6.25	0	247	NA	NA	NA	NA	NA
GRIN2B	6.25-6.50	0	249	NA	NA	NA	NA	NA
GRIN2B	6.50-6.75	0	259	NA	NA	NA	NA	NA
GRIN2B	6.75-7.00	0	258	NA	NA	NA	NA	NA
GRIN2B	7.00-7.25	0	245	NA	NA	NA	NA	NA
GRIN2B	7.25-7.50	0	247	NA	NA	NA	NA	NA
GRIN2B	7.50-7.75	0	244	NA	NA	NA	NA	NA
GRIN2B	7.75-8.00	0	243	NA	NA	NA	NA	NA
GRIN2B	8.00-8.25	0	240	NA	NA	NA	NA	NA
GRIN2B	8.25-8.50	0	230	NA	NA	NA	NA	NA
GRIN2B	8.50-8.75	0	224	NA	NA	NA	NA	NA
GRIN2B	8.75-9.00	0	218	NA	NA	NA	NA	NA
GRIN2B	9.00-9.25	0	212	NA	NA	NA	NA	NA
GRIN2B	9.25-9.50	0	212	NA	NA	NA	NA	NA
GRIN2B	9.50-9.75	0	208	NA	NA	NA	NA	NA
GRIN2B	9.75-10.00	0	202	NA	NA	NA	NA	NA
GRIN2B	10.00-10.25	0	192	NA	NA	NA	NA	NA
GRIN2B	10.25-10.50	0	187	NA	NA	NA	NA	NA
GRIN2B	10.50-10.75	0	184	NA	NA	NA	NA	NA
GRIN2B	10.75-11.00	0	176	NA	NA	NA	NA	NA
GRIN2B	11.00-11.25	0	169	NA	NA	NA	NA	NA
GRIN2B	11.25-11.50	0	170	NA	NA	NA	NA	NA
GRIN2B	11.50-11.75	0	163	NA	NA	NA	NA	NA
GRIN2B	11.75-12.00	0	156	NA	NA	NA	NA	NA
GRIN2B	12.00-12.25	0	150	NA	NA	NA	NA	NA
GRIN2B	12.25-12.50	0	149	NA	NA	NA	NA	NA
GRIN2B	12.50-12.75	0	142	NA	NA	NA	NA	NA
GRIN2B	12.75-13.00	0	142	NA	NA	NA	NA	NA
GRIN2B	13.00-13.25	0	139	NA	NA	NA	NA	NA
GRIN2B	13.25-13.50	0	139	NA	NA	NA	NA	NA
GRIN2B	13.50-13.75	0	132	NA	NA	NA	NA	NA
GRIN2B	13.75-14.00	0	130	NA	NA	NA	NA	NA
GRIN2B	14.00-14.25	0	126	NA	NA	NA	NA	NA
GRIN2B	14.25-14.50	0	120	NA	NA	NA	NA	NA
GRIN2B	14.50-14.75	0	120	NA	NA	NA	NA	NA
GRIN2B	14.75-15.00	0	120	NA	NA	NA	NA	NA
GRIN2B	15.00-15.25	0	115	NA	NA	NA	NA	NA
GRIN2B	15.25-15.50	0	109	NA	NA	NA	NA	NA
GRIN2B	15.50-15.75	0	108	NA	NA	NA	NA	NA
GRIN2B	15.75-16.00	0	102	NA	NA	NA	NA	NA
GRIN2B	16.00-16.25	0	97	NA	NA	NA	NA	NA
GRIN2B	16.25-16.50	0	90	NA	NA	NA	NA	NA
GRIN2B	16.50-16.75	0	83	NA	NA	NA	NA	NA
GRIN2B	16.75-17.00	0	83	NA	NA	NA	NA	NA
GRIN2B	17.00-17.25	0	81	NA	NA	NA	NA	NA
GRIN2B	17.25-17.50	0	78	NA	NA	NA	NA	NA
GRIN2B	17.50-17.75	0	76	NA	NA	NA	NA	NA
GRIN2B	17.75-18.00	0	72	NA	NA	NA	NA	NA
GRIN2B	18.00-18.25	0	67	NA	NA	NA	NA	NA
GRIN2B	18.25-18.50	0	59	NA	NA	NA	NA	NA
GRIN2B	18.50-18.75	0	52	NA	NA	NA	NA	NA
GRIN2B	18.75-19.00	0	47	NA	NA	NA	NA	NA
GRIN2B	19.00-19.25	0	43	NA	NA	NA	NA	NA
GRIN2B	19.25-19.50	0	39	NA	NA	NA	NA	NA
GRIN2B	19.50-19.75	0	31	NA	NA	NA	NA	NA
GRIN2B	19.75-20.00	0	31	NA	NA	NA	NA	NA
GRIN2B	20.00-20.25	0	26	NA	NA	NA	NA	NA
GRIN2B	20.25-20.50	0	25	NA	NA	NA	NA	NA
GRIN2B	20.50-20.75	0	19	NA	NA	NA	NA	NA
GRIN2B	20.75-21.00	0	17	NA	NA	NA	NA	NA
GRIN2B	21.00-21.25	0	13	NA	NA	NA	NA	NA
GRIN2B	21.25-21.50	0	11	NA	NA	NA	NA	NA
GRIN2B	21.50-21.75	0	11	NA	NA	NA	NA	NA
GRIN2B	21.75-22.00	0	10	NA	NA	NA	NA	NA
GRIN2B	22.00-22.25	0	10	NA	NA	NA	NA	NA
GRIN2B	22.25-22.50	0	9	NA	NA	NA	NA	NA
GRIN2B	22.50-22.75	0	9	NA	NA	NA	NA	NA
GRIN2B	22.75-23.00	0	10	NA	NA	NA	NA	NA
GRIN2B	23.00-23.25	0	8	NA	NA	NA	NA	NA
GRIN2B	23.25-23.50	0	7	NA	NA	NA	NA	NA
GRIN2B	23.50-23.75	0	6	NA	NA	NA	NA	NA
GRIN2B	23.75-24.00	0	5	NA	NA	NA	NA	NA
GRIN2B	24.00-24.25	0	5	NA	NA	NA	NA	NA
GRIN2B	24.25-24.50	0	5	NA	NA	NA	NA	NA
GRIN2B	24.50-24.75	0	5	NA	NA	NA	NA	NA
GRIN2B	24.75-25.00	0	5	NA	NA	NA	NA	NA
IQSEC2	0.00-0.25	2	121	0	0.305	1	1	1
IQSEC2	0.25-0.50	2	167	0	0.476	1	1	1
IQSEC2	0.50-0.75	2	201	0	0.592	1	1	1
IQSEC2	0.75-1.00	4	223	0	0.661	1	1	1
IQSEC2	1.00-1.25	4	232	0	0.687	1	1	1
IQSEC2	1.25-1.50	4	243	0	0.717	1	1	1
IQSEC2	1.50-1.75	5	250	0	0.736	1	1	1
IQSEC2	1.75-2.00	5	252	0	0.74	1	1	1
IQSEC2	2.00-2.25	6	263	0	0.767	1	1	1
IQSEC2	2.25-2.50	6	266	0	0.774	1	1	1
IQSEC2	2.50-2.75	6	259	0.188	0.0108	0.0143	1	1
IQSEC2	2.75-3.00	6	259	0.673	0.00201	0.00266	1	0.845
IQSEC2	3.00-3.25	6	260	0.665	0.00194	0.00255	1	0.822
IQSEC2	3.25-3.50	5	260	0.787	0.00149	0.00197	1	0.673
IQSEC2	3.50-3.75	5	264	0.856	0.00136	0.00176	1	0.612
IQSEC2	3.75-4.00	5	261	1.06	0.000784	0.00103	1	0.374
IQSEC2	4.00-4.25	5	257	1.01	0.000768	0.00102	1	0.372
IQSEC2	4.25-4.50	4	250	1.02	0.00067	0.000911	1	0.334
IQSEC2	4.50-4.75	4	251	0.921	0.000778	0.00105	1	0.383
IQSEC2	4.75-5.00	4	258	0.948	0.000916	0.00121	1	0.434
IQSEC2	5.00-5.25	4	259	0.722	0.00227	0.003	1	0.932
IQSEC2	5.25-5.50	4	264	0.735	0.00239	0.0031	1	0.955
IQSEC2	5.50-5.75	4	260	0.782	0.00168	0.00222	1	0.738
IQSEC2	5.75-6.00	3	254	0.783	0.00157	0.00211	1	0.709
IQSEC2	6.00-6.25	3	247	0.763	0.00141	0.00194	1	0.666
IQSEC2	6.25-6.50	3	249	0.78	0.00149	0.00203	1	0.686
IQSEC2	6.50-6.75	3	259	0.779	0.00186	0.00245	1	0.794
IQSEC2	6.75-7.00	3	258	0.798	0.00173	0.00229	1	0.756
IQSEC2	7.00-7.25	3	245	1.3	0.0003	0.000415	1	0.165
IQSEC2	7.25-7.50	3	247	1.53	0.00018	0.000247	0.613	0.101
IQSEC2	7.50-7.75	2	244	1.12	0.00047	0.000653	1	0.249
IQSEC2	7.75-8.00	2	243	1.12	0.000456	0.000636	1	0.243
IQSEC2	8.00-8.25	2	240	1.13	0.000382	0.000539	1	0.21
IQSEC2	8.25-8.50	2	230	0.999	0.000482	0.000707	1	0.267
IQSEC2	8.50-8.75	2	224	0.781	0.000902	0.00136	1	0.481
IQSEC2	8.75-9.00	2	218	0.94	0.000475	0.000735	1	0.276
IQSEC2	9.00-9.25	2	212	0.926	0.000455	0.000725	1	0.272
IQSEC2	9.25-9.50	2	212	0.726	0.000776	0.00124	1	0.441
IQSEC2	9.50-9.75	2	208	0.686	0.000782	0.00127	1	0.452
IQSEC2	9.75-10.00	2	202	0.686	0.000716	0.0012	1	0.431
IQSEC2	10.00-10.25	2	192	0.133	0.00265	0.00471	1	1
IQSEC2	10.25-10.50	1	187	NA	NA	NA	NA	NA
IQSEC2	10.50-10.75	1	184	NA	NA	NA	NA	NA
IQSEC2	10.75-11.00	1	176	NA	NA	NA	NA	NA
IQSEC2	11.00-11.25	1	169	NA	NA	NA	NA	NA
IQSEC2	11.25-11.50	1	170	NA	NA	NA	NA	NA
IQSEC2	11.50-11.75	1	163	NA	NA	NA	NA	NA
IQSEC2	11.75-12.00	1	156	NA	NA	NA	NA	NA
IQSEC2	12.00-12.25	1	150	NA	NA	NA	NA	NA
IQSEC2	12.25-12.50	1	149	NA	NA	NA	NA	NA
IQSEC2	12.50-12.75	1	142	NA	NA	NA	NA	NA
IQSEC2	12.75-13.00	0	142	NA	NA	NA	NA	NA
IQSEC2	13.00-13.25	0	139	NA	NA	NA	NA	NA
IQSEC2	13.25-13.50	0	139	NA	NA	NA	NA	NA
IQSEC2	13.50-13.75	0	132	NA	NA	NA	NA	NA
IQSEC2	13.75-14.00	0	130	NA	NA	NA	NA	NA
IQSEC2	14.00-14.25	0	126	NA	NA	NA	NA	NA
IQSEC2	14.25-14.50	0	120	NA	NA	NA	NA	NA
IQSEC2	14.50-14.75	0	120	NA	NA	NA	NA	NA
IQSEC2	14.75-15.00	0	120	NA	NA	NA	NA	NA
IQSEC2	15.00-15.25	0	115	NA	NA	NA	NA	NA
IQSEC2	15.25-15.50	0	109	NA	NA	NA	NA	NA
IQSEC2	15.50-15.75	0	108	NA	NA	NA	NA	NA
IQSEC2	15.75-16.00	0	102	NA	NA	NA	NA	NA
IQSEC2	16.00-16.25	0	97	NA	NA	NA	NA	NA
IQSEC2	16.25-16.50	0	90	NA	NA	NA	NA	NA
IQSEC2	16.50-16.75	0	83	NA	NA	NA	NA	NA
IQSEC2	16.75-17.00	0	83	NA	NA	NA	NA	NA
IQSEC2	17.00-17.25	0	81	NA	NA	NA	NA	NA
IQSEC2	17.25-17.50	0	78	NA	NA	NA	NA	NA
IQSEC2	17.50-17.75	0	76	NA	NA	NA	NA	NA
IQSEC2	17.75-18.00	0	72	NA	NA	NA	NA	NA
IQSEC2	18.00-18.25	0	67	NA	NA	NA	NA	NA
IQSEC2	18.25-18.50	0	59	NA	NA	NA	NA	NA
IQSEC2	18.50-18.75	0	52	NA	NA	NA	NA	NA
IQSEC2	18.75-19.00	0	47	NA	NA	NA	NA	NA
IQSEC2	19.00-19.25	0	43	NA	NA	NA	NA	NA
IQSEC2	19.25-19.50	0	39	NA	NA	NA	NA	NA
IQSEC2	19.50-19.75	0	31	NA	NA	NA	NA	NA
IQSEC2	19.75-20.00	0	31	NA	NA	NA	NA	NA
IQSEC2	20.00-20.25	0	26	NA	NA	NA	NA	NA
IQSEC2	20.25-20.50	0	25	NA	NA	NA	NA	NA
IQSEC2	20.50-20.75	0	19	NA	NA	NA	NA	NA
IQSEC2	20.75-21.00	0	17	NA	NA	NA	NA	NA
IQSEC2	21.00-21.25	0	13	NA	NA	NA	NA	NA
IQSEC2	21.25-21.50	0	11	NA	NA	NA	NA	NA
IQSEC2	21.50-21.75	0	11	NA	NA	NA	NA	NA
IQSEC2	21.75-22.00	0	10	NA	NA	NA	NA	NA
IQSEC2	22.00-22.25	0	10	NA	NA	NA	NA	NA
IQSEC2	22.25-22.50	0	9	NA	NA	NA	NA	NA
IQSEC2	22.50-22.75	0	9	NA	NA	NA	NA	NA
IQSEC2	22.75-23.00	0	10	NA	NA	NA	NA	NA
IQSEC2	23.00-23.25	0	8	NA	NA	NA	NA	NA
IQSEC2	23.25-23.50	0	7	NA	NA	NA	NA	NA
IQSEC2	23.50-23.75	0	6	NA	NA	NA	NA	NA
IQSEC2	23.75-24.00	0	5	NA	NA	NA	NA	NA
IQSEC2	24.00-24.25	0	5	NA	NA	NA	NA	NA
IQSEC2	24.25-24.50	0	5	NA	NA	NA	NA	NA
IQSEC2	24.50-24.75	0	5	NA	NA	NA	NA	NA
IQSEC2	24.75-25.00	0	5	NA	NA	NA	NA	NA
KCNA2	0.00-0.25	0	121	NA	NA	NA	NA	NA
KCNA2	0.25-0.50	0	167	NA	NA	NA	NA	NA
KCNA2	0.50-0.75	0	201	NA	NA	NA	NA	NA
KCNA2	0.75-1.00	0	223	NA	NA	NA	NA	NA
KCNA2	1.00-1.25	0	232	NA	NA	NA	NA	NA
KCNA2	1.25-1.50	0	243	NA	NA	NA	NA	NA
KCNA2	1.50-1.75	0	250	NA	NA	NA	NA	NA
KCNA2	1.75-2.00	0	252	NA	NA	NA	NA	NA
KCNA2	2.00-2.25	1	263	NA	NA	NA	NA	NA
KCNA2	2.25-2.50	1	266	NA	NA	NA	NA	NA
KCNA2	2.50-2.75	1	259	NA	NA	NA	NA	NA
KCNA2	2.75-3.00	0	259	NA	NA	NA	NA	NA
KCNA2	3.00-3.25	0	260	NA	NA	NA	NA	NA
KCNA2	3.25-3.50	0	260	NA	NA	NA	NA	NA
KCNA2	3.50-3.75	0	264	NA	NA	NA	NA	NA
KCNA2	3.75-4.00	0	261	NA	NA	NA	NA	NA
KCNA2	4.00-4.25	0	257	NA	NA	NA	NA	NA
KCNA2	4.25-4.50	0	250	NA	NA	NA	NA	NA
KCNA2	4.50-4.75	0	251	NA	NA	NA	NA	NA
KCNA2	4.75-5.00	0	258	NA	NA	NA	NA	NA
KCNA2	5.00-5.25	0	259	NA	NA	NA	NA	NA
KCNA2	5.25-5.50	1	264	NA	NA	NA	NA	NA
KCNA2	5.50-5.75	1	260	NA	NA	NA	NA	NA
KCNA2	5.75-6.00	1	254	NA	NA	NA	NA	NA
KCNA2	6.00-6.25	1	247	NA	NA	NA	NA	NA
KCNA2	6.25-6.50	1	249	NA	NA	NA	NA	NA
KCNA2	6.50-6.75	1	259	NA	NA	NA	NA	NA
KCNA2	6.75-7.00	1	258	NA	NA	NA	NA	NA
KCNA2	7.00-7.25	1	245	NA	NA	NA	NA	NA
KCNA2	7.25-7.50	1	247	NA	NA	NA	NA	NA
KCNA2	7.50-7.75	1	244	NA	NA	NA	NA	NA
KCNA2	7.75-8.00	1	243	NA	NA	NA	NA	NA
KCNA2	8.00-8.25	1	240	NA	NA	NA	NA	NA
KCNA2	8.25-8.50	1	230	NA	NA	NA	NA	NA
KCNA2	8.50-8.75	1	224	NA	NA	NA	NA	NA
KCNA2	8.75-9.00	1	218	NA	NA	NA	NA	NA
KCNA2	9.00-9.25	1	212	NA	NA	NA	NA	NA
KCNA2	9.25-9.50	1	212	NA	NA	NA	NA	NA
KCNA2	9.50-9.75	1	208	NA	NA	NA	NA	NA
KCNA2	9.75-10.00	1	202	NA	NA	NA	NA	NA
KCNA2	10.00-10.25	1	192	NA	NA	NA	NA	NA
KCNA2	10.25-10.50	1	187	NA	NA	NA	NA	NA
KCNA2	10.50-10.75	1	184	NA	NA	NA	NA	NA
KCNA2	10.75-11.00	1	176	NA	NA	NA	NA	NA
KCNA2	11.00-11.25	1	169	NA	NA	NA	NA	NA
KCNA2	11.25-11.50	1	170	NA	NA	NA	NA	NA
KCNA2	11.50-11.75	1	163	NA	NA	NA	NA	NA
KCNA2	11.75-12.00	1	156	NA	NA	NA	NA	NA
KCNA2	12.00-12.25	1	150	NA	NA	NA	NA	NA
KCNA2	12.25-12.50	1	149	NA	NA	NA	NA	NA
KCNA2	12.50-12.75	1	142	NA	NA	NA	NA	NA
KCNA2	12.75-13.00	1	142	NA	NA	NA	NA	NA
KCNA2	13.00-13.25	1	139	NA	NA	NA	NA	NA
KCNA2	13.25-13.50	1	139	NA	NA	NA	NA	NA
KCNA2	13.50-13.75	1	132	NA	NA	NA	NA	NA
KCNA2	13.75-14.00	1	130	NA	NA	NA	NA	NA
KCNA2	14.00-14.25	1	126	NA	NA	NA	NA	NA
KCNA2	14.25-14.50	1	120	NA	NA	NA	NA	NA
KCNA2	14.50-14.75	1	120	NA	NA	NA	NA	NA
KCNA2	14.75-15.00	1	120	NA	NA	NA	NA	NA
KCNA2	15.00-15.25	1	115	NA	NA	NA	NA	NA
KCNA2	15.25-15.50	1	109	NA	NA	NA	NA	NA
KCNA2	15.50-15.75	1	108	NA	NA	NA	NA	NA
KCNA2	15.75-16.00	1	102	NA	NA	NA	NA	NA
KCNA2	16.00-16.25	1	97	NA	NA	NA	NA	NA
KCNA2	16.25-16.50	1	90	NA	NA	NA	NA	NA
KCNA2	16.50-16.75	1	83	NA	NA	NA	NA	NA
KCNA2	16.75-17.00	1	83	NA	NA	NA	NA	NA
KCNA2	17.00-17.25	1	81	NA	NA	NA	NA	NA
KCNA2	17.25-17.50	1	78	NA	NA	NA	NA	NA
KCNA2	17.50-17.75	1	76	NA	NA	NA	NA	NA
KCNA2	17.75-18.00	1	72	NA	NA	NA	NA	NA
KCNA2	18.00-18.25	1	67	NA	NA	NA	NA	NA
KCNA2	18.25-18.50	1	59	NA	NA	NA	NA	NA
KCNA2	18.50-18.75	1	52	NA	NA	NA	NA	NA
KCNA2	18.75-19.00	1	47	NA	NA	NA	NA	NA
KCNA2	19.00-19.25	1	43	NA	NA	NA	NA	NA
KCNA2	19.25-19.50	1	39	NA	NA	NA	NA	NA
KCNA2	19.50-19.75	0	31	NA	NA	NA	NA	NA
KCNA2	19.75-20.00	1	31	NA	NA	NA	NA	NA
KCNA2	20.00-20.25	1	26	NA	NA	NA	NA	NA
KCNA2	20.25-20.50	1	25	NA	NA	NA	NA	NA
KCNA2	20.50-20.75	0	19	NA	NA	NA	NA	NA
KCNA2	20.75-21.00	0	17	NA	NA	NA	NA	NA
KCNA2	21.00-21.25	0	13	NA	NA	NA	NA	NA
KCNA2	21.25-21.50	0	11	NA	NA	NA	NA	NA
KCNA2	21.50-21.75	0	11	NA	NA	NA	NA	NA
KCNA2	21.75-22.00	0	10	NA	NA	NA	NA	NA
KCNA2	22.00-22.25	0	10	NA	NA	NA	NA	NA
KCNA2	22.25-22.50	0	9	NA	NA	NA	NA	NA
KCNA2	22.50-22.75	0	9	NA	NA	NA	NA	NA
KCNA2	22.75-23.00	0	10	NA	NA	NA	NA	NA
KCNA2	23.00-23.25	0	8	NA	NA	NA	NA	NA
KCNA2	23.25-23.50	0	7	NA	NA	NA	NA	NA
KCNA2	23.50-23.75	0	6	NA	NA	NA	NA	NA
KCNA2	23.75-24.00	0	5	NA	NA	NA	NA	NA
KCNA2	24.00-24.25	0	5	NA	NA	NA	NA	NA
KCNA2	24.25-24.50	0	5	NA	NA	NA	NA	NA
KCNA2	24.50-24.75	0	5	NA	NA	NA	NA	NA
KCNA2	24.75-25.00	0	5	NA	NA	NA	NA	NA
KCNB1	0.00-0.25	2	121	0	0.155	1	1	1
KCNB1	0.25-0.50	2	167	0	0.267	1	1	1
KCNB1	0.50-0.75	3	201	0	0.357	1	1	1
KCNB1	0.75-1.00	3	223	0	0.417	1	1	1
KCNB1	1.00-1.25	3	232	0	0.441	1	1	1
KCNB1	1.25-1.50	3	243	0	0.471	1	1	1
KCNB1	1.50-1.75	3	250	0	0.49	1	1	1
KCNB1	1.75-2.00	3	252	0	0.496	1	1	1
KCNB1	2.00-2.25	3	263	0	0.525	1	1	1
KCNB1	2.25-2.50	3	266	0	0.533	1	1	1
KCNB1	2.50-2.75	3	259	0	0.514	1	1	1
KCNB1	2.75-3.00	3	259	1.13	0.00244	0.00474	1	1
KCNB1	3.00-3.25	3	260	1.08	0.00282	0.00545	1	1
KCNB1	3.25-3.50	3	260	1.79	0.000425	0.000822	1	0.302
KCNB1	3.50-3.75	3	264	1.85	0.000405	0.000768	1	0.286
KCNB1	3.75-4.00	3	261	1.91	0.000347	0.000668	1	0.254
KCNB1	4.00-4.25	3	257	2.05	0.000223	0.000438	0.757	0.173
KCNB1	4.25-4.50	3	250	2.03	0.000212	0.000433	0.72	0.171
KCNB1	4.50-4.75	3	251	1.94	0.00027	0.000548	0.915	0.213
KCNB1	4.75-5.00	3	258	2.07	0.000227	0.000444	0.77	0.175
KCNB1	5.00-5.25	3	259	2.05	0.000216	0.00042	0.734	0.167
KCNB1	5.25-5.50	3	264	2.29	0.000127	0.000241	0.434	0.0985
KCNB1	5.50-5.75	3	260	2.32	0.000109	0.000211	0.373	0.0868
KCNB1	5.75-6.00	3	254	2.1	0.000182	0.000363	0.619	0.146
KCNB1	6.00-6.25	3	247	0.686	0.00704	0.0146	1	1
KCNB1	6.25-6.50	2	249	0.596	0.0117	0.0239	1	1
KCNB1	6.50-6.75	2	259	0.601	0.0128	0.0248	1	1
KCNB1	6.75-7.00	2	258	0.61	0.0128	0.025	1	1
KCNB1	7.00-7.25	2	245	0.846	0.00446	0.00934	1	1
KCNB1	7.25-7.50	2	247	0.841	0.00436	0.00903	1	1
KCNB1	7.50-7.75	1	244	NA	NA	NA	NA	NA
KCNB1	7.75-8.00	1	243	NA	NA	NA	NA	NA
KCNB1	8.00-8.25	2	240	0	0.463	1	1	1
KCNB1	8.25-8.50	2	230	0.555	0.00964	0.0221	1	1
KCNB1	8.50-8.75	2	224	0.561	0.00883	0.021	1	1
KCNB1	8.75-9.00	2	218	0.552	0.00701	0.0174	1	1
KCNB1	9.00-9.25	2	212	0.552	0.00651	0.0168	1	1
KCNB1	9.25-9.50	2	212	0.157	0.0345	0.0891	1	1
KCNB1	9.50-9.75	2	208	0.149	0.0366	0.0973	1	1
KCNB1	9.75-10.00	2	202	0.145	0.033	0.0915	1	1
KCNB1	10.00-10.25	2	192	0.343	0.0129	0.0386	1	1
KCNB1	10.25-10.50	2	187	0.34	0.0118	0.0369	1	1
KCNB1	10.50-10.75	1	184	NA	NA	NA	NA	NA
KCNB1	10.75-11.00	1	176	NA	NA	NA	NA	NA
KCNB1	11.00-11.25	1	169	NA	NA	NA	NA	NA
KCNB1	11.25-11.50	1	170	NA	NA	NA	NA	NA
KCNB1	11.50-11.75	1	163	NA	NA	NA	NA	NA
KCNB1	11.75-12.00	1	156	NA	NA	NA	NA	NA
KCNB1	12.00-12.25	1	150	NA	NA	NA	NA	NA
KCNB1	12.25-12.50	1	149	NA	NA	NA	NA	NA
KCNB1	12.50-12.75	1	142	NA	NA	NA	NA	NA
KCNB1	12.75-13.00	1	142	NA	NA	NA	NA	NA
KCNB1	13.00-13.25	1	139	NA	NA	NA	NA	NA
KCNB1	13.25-13.50	1	139	NA	NA	NA	NA	NA
KCNB1	13.50-13.75	1	132	NA	NA	NA	NA	NA
KCNB1	13.75-14.00	1	130	NA	NA	NA	NA	NA
KCNB1	14.00-14.25	1	126	NA	NA	NA	NA	NA
KCNB1	14.25-14.50	1	120	NA	NA	NA	NA	NA
KCNB1	14.50-14.75	1	120	NA	NA	NA	NA	NA
KCNB1	14.75-15.00	1	120	NA	NA	NA	NA	NA
KCNB1	15.00-15.25	1	115	NA	NA	NA	NA	NA
KCNB1	15.25-15.50	1	109	NA	NA	NA	NA	NA
KCNB1	15.50-15.75	1	108	NA	NA	NA	NA	NA
KCNB1	15.75-16.00	1	102	NA	NA	NA	NA	NA
KCNB1	16.00-16.25	1	97	NA	NA	NA	NA	NA
KCNB1	16.25-16.50	1	90	NA	NA	NA	NA	NA
KCNB1	16.50-16.75	1	83	NA	NA	NA	NA	NA
KCNB1	16.75-17.00	1	83	NA	NA	NA	NA	NA
KCNB1	17.00-17.25	1	81	NA	NA	NA	NA	NA
KCNB1	17.25-17.50	1	78	NA	NA	NA	NA	NA
KCNB1	17.50-17.75	1	76	NA	NA	NA	NA	NA
KCNB1	17.75-18.00	1	72	NA	NA	NA	NA	NA
KCNB1	18.00-18.25	1	67	NA	NA	NA	NA	NA
KCNB1	18.25-18.50	1	59	NA	NA	NA	NA	NA
KCNB1	18.50-18.75	1	52	NA	NA	NA	NA	NA
KCNB1	18.75-19.00	1	47	NA	NA	NA	NA	NA
KCNB1	19.00-19.25	1	43	NA	NA	NA	NA	NA
KCNB1	19.25-19.50	1	39	NA	NA	NA	NA	NA
KCNB1	19.50-19.75	1	31	NA	NA	NA	NA	NA
KCNB1	19.75-20.00	0	31	NA	NA	NA	NA	NA
KCNB1	20.00-20.25	0	26	NA	NA	NA	NA	NA
KCNB1	20.25-20.50	0	25	NA	NA	NA	NA	NA
KCNB1	20.50-20.75	0	19	NA	NA	NA	NA	NA
KCNB1	20.75-21.00	0	17	NA	NA	NA	NA	NA
KCNB1	21.00-21.25	0	13	NA	NA	NA	NA	NA
KCNB1	21.25-21.50	0	11	NA	NA	NA	NA	NA
KCNB1	21.50-21.75	0	11	NA	NA	NA	NA	NA
KCNB1	21.75-22.00	0	10	NA	NA	NA	NA	NA
KCNB1	22.00-22.25	0	10	NA	NA	NA	NA	NA
KCNB1	22.25-22.50	0	9	NA	NA	NA	NA	NA
KCNB1	22.50-22.75	0	9	NA	NA	NA	NA	NA
KCNB1	22.75-23.00	0	10	NA	NA	NA	NA	NA
KCNB1	23.00-23.25	0	8	NA	NA	NA	NA	NA
KCNB1	23.25-23.50	0	7	NA	NA	NA	NA	NA
KCNB1	23.50-23.75	0	6	NA	NA	NA	NA	NA
KCNB1	23.75-24.00	0	5	NA	NA	NA	NA	NA
KCNB1	24.00-24.25	0	5	NA	NA	NA	NA	NA
KCNB1	24.25-24.50	0	5	NA	NA	NA	NA	NA
KCNB1	24.50-24.75	0	5	NA	NA	NA	NA	NA
KCNB1	24.75-25.00	0	5	NA	NA	NA	NA	NA
KCNQ2	0.00-0.25	8	121	4.3	1e-06	2.23e-06	0.0036	0.00107
KCNQ2	0.25-0.50	8	167	3.23	1e-06	1.55e-06	0.0036	0.000756
KCNQ2	0.50-0.75	8	201	3.03	1e-06	1.32e-06	0.0036	0.000647
KCNQ2	0.75-1.00	8	223	2.94	1e-06	1.23e-06	0.0036	0.000603
KCNQ2	1.00-1.25	5	232	2.1	4e-06	4.78e-06	0.0139	0.00226
KCNQ2	1.25-1.50	5	243	2.07	1.4e-05	1.63e-05	0.0485	0.00753
KCNQ2	1.50-1.75	4	250	1.18	0.000141	0.000162	0.481	0.0671
KCNQ2	1.75-2.00	4	252	1.03	0.000194	0.000221	0.66	0.091
KCNQ2	2.00-2.25	4	263	0.971	0.000264	0.000295	0.895	0.119
KCNQ2	2.25-2.50	4	266	0.959	0.000445	0.000495	1	0.194
KCNQ2	2.50-2.75	4	259	0.952	0.000453	0.00051	1	0.199
KCNQ2	2.75-3.00	4	259	0.954	0.000433	0.000487	1	0.192
KCNQ2	3.00-3.25	3	260	2.18	8e-06	8.99e-06	0.0277	0.00421
KCNQ2	3.25-3.50	3	260	2.08	2.2e-05	2.47e-05	0.0761	0.0113
KCNQ2	3.50-3.75	3	264	2.45	6e-06	6.69e-06	0.0208	0.00315
KCNQ2	3.75-4.00	3	261	2.47	2e-06	2.24e-06	0.00696	0.00108
KCNQ2	4.00-4.25	3	257	1.61	5e-05	5.65e-05	0.172	0.0247
KCNQ2	4.25-4.50	3	250	0	0.873	1	1	1
KCNQ2	4.50-4.75	2	251	1.16	0.000129	0.000148	0.44	0.0615
KCNQ2	4.75-5.00	2	258	1.2	0.000145	0.000164	0.494	0.0677
KCNQ2	5.00-5.25	2	259	1.21	0.000133	0.00015	0.454	0.0623
KCNQ2	5.25-5.50	2	264	1.3	0.000126	0.000141	0.43	0.0589
KCNQ2	5.50-5.75	2	260	1.31	0.000115	0.000129	0.393	0.0544
KCNQ2	5.75-6.00	2	254	1.3	8.7e-05	9.89e-05	0.298	0.0422
KCNQ2	6.00-6.25	2	247	1.29	8.1e-05	9.34e-05	0.278	0.0402
KCNQ2	6.25-6.50	2	249	1.29	0.000101	0.000116	0.346	0.0491
KCNQ2	6.50-6.75	2	259	1.29	0.00012	0.000135	0.41	0.0567
KCNQ2	6.75-7.00	2	258	1.3	0.000111	0.000125	0.38	0.0528
KCNQ2	7.00-7.25	2	245	1.24	9e-05	0.000104	0.308	0.0443
KCNQ2	7.25-7.50	2	247	1.24	8.9e-05	0.000103	0.305	0.0437
KCNQ2	7.50-7.75	2	244	1.26	8e-05	9.29e-05	0.274	0.04
KCNQ2	7.75-8.00	2	243	1.27	7.3e-05	8.5e-05	0.251	0.0367
KCNQ2	8.00-8.25	2	240	1.32	5.7e-05	6.68e-05	0.196	0.0291
KCNQ2	8.25-8.50	2	230	1.35	3.8e-05	4.57e-05	0.131	0.0202
KCNQ2	8.50-8.75	2	224	1.39	2.7e-05	3.3e-05	0.0933	0.015
KCNQ2	8.75-9.00	2	218	1.36	3e-05	3.73e-05	0.104	0.0168
KCNQ2	9.00-9.25	2	212	1.16	4.3e-05	5.45e-05	0.148	0.0239
KCNQ2	9.25-9.50	2	212	1.12	4.2e-05	5.33e-05	0.145	0.0235
KCNQ2	9.50-9.75	2	208	1.13	3e-05	3.86e-05	0.104	0.0172
KCNQ2	9.75-10.00	2	202	1.08	3e-05	3.94e-05	0.104	0.0176
KCNQ2	10.00-10.25	1	192	NA	NA	NA	NA	NA
KCNQ2	10.25-10.50	1	187	NA	NA	NA	NA	NA
KCNQ2	10.50-10.75	1	184	NA	NA	NA	NA	NA
KCNQ2	10.75-11.00	1	176	NA	NA	NA	NA	NA
KCNQ2	11.00-11.25	1	169	NA	NA	NA	NA	NA
KCNQ2	11.25-11.50	1	170	NA	NA	NA	NA	NA
KCNQ2	11.50-11.75	1	163	NA	NA	NA	NA	NA
KCNQ2	11.75-12.00	1	156	NA	NA	NA	NA	NA
KCNQ2	12.00-12.25	1	150	NA	NA	NA	NA	NA
KCNQ2	12.25-12.50	1	149	NA	NA	NA	NA	NA
KCNQ2	12.50-12.75	1	142	NA	NA	NA	NA	NA
KCNQ2	12.75-13.00	1	142	NA	NA	NA	NA	NA
KCNQ2	13.00-13.25	0	139	NA	NA	NA	NA	NA
KCNQ2	13.25-13.50	0	139	NA	NA	NA	NA	NA
KCNQ2	13.50-13.75	0	132	NA	NA	NA	NA	NA
KCNQ2	13.75-14.00	0	130	NA	NA	NA	NA	NA
KCNQ2	14.00-14.25	0	126	NA	NA	NA	NA	NA
KCNQ2	14.25-14.50	0	120	NA	NA	NA	NA	NA
KCNQ2	14.50-14.75	0	120	NA	NA	NA	NA	NA
KCNQ2	14.75-15.00	0	120	NA	NA	NA	NA	NA
KCNQ2	15.00-15.25	0	115	NA	NA	NA	NA	NA
KCNQ2	15.25-15.50	0	109	NA	NA	NA	NA	NA
KCNQ2	15.50-15.75	0	108	NA	NA	NA	NA	NA
KCNQ2	15.75-16.00	0	102	NA	NA	NA	NA	NA
KCNQ2	16.00-16.25	0	97	NA	NA	NA	NA	NA
KCNQ2	16.25-16.50	0	90	NA	NA	NA	NA	NA
KCNQ2	16.50-16.75	0	83	NA	NA	NA	NA	NA
KCNQ2	16.75-17.00	0	83	NA	NA	NA	NA	NA
KCNQ2	17.00-17.25	0	81	NA	NA	NA	NA	NA
KCNQ2	17.25-17.50	0	78	NA	NA	NA	NA	NA
KCNQ2	17.50-17.75	0	76	NA	NA	NA	NA	NA
KCNQ2	17.75-18.00	0	72	NA	NA	NA	NA	NA
KCNQ2	18.00-18.25	0	67	NA	NA	NA	NA	NA
KCNQ2	18.25-18.50	0	59	NA	NA	NA	NA	NA
KCNQ2	18.50-18.75	0	52	NA	NA	NA	NA	NA
KCNQ2	18.75-19.00	0	47	NA	NA	NA	NA	NA
KCNQ2	19.00-19.25	0	43	NA	NA	NA	NA	NA
KCNQ2	19.25-19.50	0	39	NA	NA	NA	NA	NA
KCNQ2	19.50-19.75	0	31	NA	NA	NA	NA	NA
KCNQ2	19.75-20.00	0	31	NA	NA	NA	NA	NA
KCNQ2	20.00-20.25	0	26	NA	NA	NA	NA	NA
KCNQ2	20.25-20.50	0	25	NA	NA	NA	NA	NA
KCNQ2	20.50-20.75	0	19	NA	NA	NA	NA	NA
KCNQ2	20.75-21.00	0	17	NA	NA	NA	NA	NA
KCNQ2	21.00-21.25	0	13	NA	NA	NA	NA	NA
KCNQ2	21.25-21.50	0	11	NA	NA	NA	NA	NA
KCNQ2	21.50-21.75	0	11	NA	NA	NA	NA	NA
KCNQ2	21.75-22.00	0	10	NA	NA	NA	NA	NA
KCNQ2	22.00-22.25	0	10	NA	NA	NA	NA	NA
KCNQ2	22.25-22.50	0	9	NA	NA	NA	NA	NA
KCNQ2	22.50-22.75	0	9	NA	NA	NA	NA	NA
KCNQ2	22.75-23.00	0	10	NA	NA	NA	NA	NA
KCNQ2	23.00-23.25	0	8	NA	NA	NA	NA	NA
KCNQ2	23.25-23.50	0	7	NA	NA	NA	NA	NA
KCNQ2	23.50-23.75	0	6	NA	NA	NA	NA	NA
KCNQ2	23.75-24.00	0	5	NA	NA	NA	NA	NA
KCNQ2	24.00-24.25	0	5	NA	NA	NA	NA	NA
KCNQ2	24.25-24.50	0	5	NA	NA	NA	NA	NA
KCNQ2	24.50-24.75	0	5	NA	NA	NA	NA	NA
KCNQ2	24.75-25.00	0	5	NA	NA	NA	NA	NA
KCNT1	0.00-0.25	1	121	NA	NA	NA	NA	NA
KCNT1	0.25-0.50	3	167	2.37	2e-06	4.2e-06	0.00696	0.00199
KCNT1	0.50-0.75	3	201	2.09	1.2e-05	2.03e-05	0.0416	0.0093
KCNT1	0.75-1.00	3	223	2.23	2e-05	3.03e-05	0.0692	0.0138
KCNT1	1.00-1.25	2	232	1.16	0.000274	0.000399	0.928	0.16
KCNT1	1.25-1.50	3	243	0.771	0.00136	0.0019	1	0.657
KCNT1	1.50-1.75	3	250	0.874	0.000778	0.00106	1	0.383
KCNT1	1.75-2.00	2	252	1.1	0.000455	0.000615	1	0.237
KCNT1	2.00-2.25	3	263	0.977	0.00105	0.00137	1	0.482
KCNT1	2.25-2.50	2	266	0.272	0.00985	0.0127	1	1
KCNT1	2.50-2.75	2	259	0.259	0.00388	0.00513	1	1
KCNT1	2.75-3.00	2	259	0.253	0.00378	0.00499	1	1
KCNT1	3.00-3.25	2	260	0.237	0.00438	0.00576	1	1
KCNT1	3.25-3.50	2	260	0.239	0.00427	0.00563	1	1
KCNT1	3.50-3.75	2	264	0.258	0.00412	0.00535	1	1
KCNT1	3.75-4.00	2	261	0.264	0.00388	0.0051	1	1
KCNT1	4.00-4.25	2	257	0.283	0.00872	0.0116	1	1
KCNT1	4.25-4.50	2	250	0.286	0.00751	0.0102	1	1
KCNT1	4.50-4.75	2	251	0.235	0.00351	0.00476	1	1
KCNT1	4.75-5.00	2	258	0.622	0.00261	0.00345	1	1
KCNT1	5.00-5.25	2	259	0.6	0.00303	0.004	1	1
KCNT1	5.25-5.50	2	264	0.777	0.00177	0.0023	1	0.756
KCNT1	5.50-5.75	2	260	0.757	0.00168	0.00222	1	0.738
KCNT1	5.75-6.00	2	254	0.736	0.00194	0.0026	1	0.831
KCNT1	6.00-6.25	1	247	NA	NA	NA	NA	NA
KCNT1	6.25-6.50	1	249	NA	NA	NA	NA	NA
KCNT1	6.50-6.75	1	259	NA	NA	NA	NA	NA
KCNT1	6.75-7.00	1	258	NA	NA	NA	NA	NA
KCNT1	7.00-7.25	1	245	NA	NA	NA	NA	NA
KCNT1	7.25-7.50	1	247	NA	NA	NA	NA	NA
KCNT1	7.50-7.75	1	244	NA	NA	NA	NA	NA
KCNT1	7.75-8.00	1	243	NA	NA	NA	NA	NA
KCNT1	8.00-8.25	1	240	NA	NA	NA	NA	NA
KCNT1	8.25-8.50	1	230	NA	NA	NA	NA	NA
KCNT1	8.50-8.75	1	224	NA	NA	NA	NA	NA
KCNT1	8.75-9.00	1	218	NA	NA	NA	NA	NA
KCNT1	9.00-9.25	1	212	NA	NA	NA	NA	NA
KCNT1	9.25-9.50	1	212	NA	NA	NA	NA	NA
KCNT1	9.50-9.75	1	208	NA	NA	NA	NA	NA
KCNT1	9.75-10.00	1	202	NA	NA	NA	NA	NA
KCNT1	10.00-10.25	1	192	NA	NA	NA	NA	NA
KCNT1	10.25-10.50	1	187	NA	NA	NA	NA	NA
KCNT1	10.50-10.75	1	184	NA	NA	NA	NA	NA
KCNT1	10.75-11.00	1	176	NA	NA	NA	NA	NA
KCNT1	11.00-11.25	2	169	2.27	2e-06	4.14e-06	0.00696	0.00197
KCNT1	11.25-11.50	2	170	2.28	3e-06	6.17e-06	0.0104	0.00291
KCNT1	11.50-11.75	1	163	NA	NA	NA	NA	NA
KCNT1	11.75-12.00	1	156	NA	NA	NA	NA	NA
KCNT1	12.00-12.25	1	150	NA	NA	NA	NA	NA
KCNT1	12.25-12.50	1	149	NA	NA	NA	NA	NA
KCNT1	12.50-12.75	1	142	NA	NA	NA	NA	NA
KCNT1	12.75-13.00	1	142	NA	NA	NA	NA	NA
KCNT1	13.00-13.25	1	139	NA	NA	NA	NA	NA
KCNT1	13.25-13.50	1	139	NA	NA	NA	NA	NA
KCNT1	13.50-13.75	1	132	NA	NA	NA	NA	NA
KCNT1	13.75-14.00	1	130	NA	NA	NA	NA	NA
KCNT1	14.00-14.25	1	126	NA	NA	NA	NA	NA
KCNT1	14.25-14.50	1	120	NA	NA	NA	NA	NA
KCNT1	14.50-14.75	1	120	NA	NA	NA	NA	NA
KCNT1	14.75-15.00	1	120	NA	NA	NA	NA	NA
KCNT1	15.00-15.25	1	115	NA	NA	NA	NA	NA
KCNT1	15.25-15.50	1	109	NA	NA	NA	NA	NA
KCNT1	15.50-15.75	1	108	NA	NA	NA	NA	NA
KCNT1	15.75-16.00	1	102	NA	NA	NA	NA	NA
KCNT1	16.00-16.25	0	97	NA	NA	NA	NA	NA
KCNT1	16.25-16.50	0	90	NA	NA	NA	NA	NA
KCNT1	16.50-16.75	0	83	NA	NA	NA	NA	NA
KCNT1	16.75-17.00	0	83	NA	NA	NA	NA	NA
KCNT1	17.00-17.25	0	81	NA	NA	NA	NA	NA
KCNT1	17.25-17.50	0	78	NA	NA	NA	NA	NA
KCNT1	17.50-17.75	0	76	NA	NA	NA	NA	NA
KCNT1	17.75-18.00	0	72	NA	NA	NA	NA	NA
KCNT1	18.00-18.25	0	67	NA	NA	NA	NA	NA
KCNT1	18.25-18.50	0	59	NA	NA	NA	NA	NA
KCNT1	18.50-18.75	0	52	NA	NA	NA	NA	NA
KCNT1	18.75-19.00	0	47	NA	NA	NA	NA	NA
KCNT1	19.00-19.25	0	43	NA	NA	NA	NA	NA
KCNT1	19.25-19.50	0	39	NA	NA	NA	NA	NA
KCNT1	19.50-19.75	0	31	NA	NA	NA	NA	NA
KCNT1	19.75-20.00	0	31	NA	NA	NA	NA	NA
KCNT1	20.00-20.25	0	26	NA	NA	NA	NA	NA
KCNT1	20.25-20.50	0	25	NA	NA	NA	NA	NA
KCNT1	20.50-20.75	0	19	NA	NA	NA	NA	NA
KCNT1	20.75-21.00	0	17	NA	NA	NA	NA	NA
KCNT1	21.00-21.25	0	13	NA	NA	NA	NA	NA
KCNT1	21.25-21.50	0	11	NA	NA	NA	NA	NA
KCNT1	21.50-21.75	0	11	NA	NA	NA	NA	NA
KCNT1	21.75-22.00	0	10	NA	NA	NA	NA	NA
KCNT1	22.00-22.25	0	10	NA	NA	NA	NA	NA
KCNT1	22.25-22.50	0	9	NA	NA	NA	NA	NA
KCNT1	22.50-22.75	0	9	NA	NA	NA	NA	NA
KCNT1	22.75-23.00	0	10	NA	NA	NA	NA	NA
KCNT1	23.00-23.25	0	8	NA	NA	NA	NA	NA
KCNT1	23.25-23.50	0	7	NA	NA	NA	NA	NA
KCNT1	23.50-23.75	0	6	NA	NA	NA	NA	NA
KCNT1	23.75-24.00	0	5	NA	NA	NA	NA	NA
KCNT1	24.00-24.25	0	5	NA	NA	NA	NA	NA
KCNT1	24.25-24.50	0	5	NA	NA	NA	NA	NA
KCNT1	24.50-24.75	0	5	NA	NA	NA	NA	NA
KCNT1	24.75-25.00	0	5	NA	NA	NA	NA	NA
KIF1A	0.00-0.25	0	121	NA	NA	NA	NA	NA
KIF1A	0.25-0.50	0	167	NA	NA	NA	NA	NA
KIF1A	0.50-0.75	0	201	NA	NA	NA	NA	NA
KIF1A	0.75-1.00	1	223	NA	NA	NA	NA	NA
KIF1A	1.00-1.25	1	232	NA	NA	NA	NA	NA
KIF1A	1.25-1.50	1	243	NA	NA	NA	NA	NA
KIF1A	1.50-1.75	1	250	NA	NA	NA	NA	NA
KIF1A	1.75-2.00	1	252	NA	NA	NA	NA	NA
KIF1A	2.00-2.25	1	263	NA	NA	NA	NA	NA
KIF1A	2.25-2.50	1	266	NA	NA	NA	NA	NA
KIF1A	2.50-2.75	1	259	NA	NA	NA	NA	NA
KIF1A	2.75-3.00	1	259	NA	NA	NA	NA	NA
KIF1A	3.00-3.25	1	260	NA	NA	NA	NA	NA
KIF1A	3.25-3.50	1	260	NA	NA	NA	NA	NA
KIF1A	3.50-3.75	1	264	NA	NA	NA	NA	NA
KIF1A	3.75-4.00	1	261	NA	NA	NA	NA	NA
KIF1A	4.00-4.25	1	257	NA	NA	NA	NA	NA
KIF1A	4.25-4.50	1	250	NA	NA	NA	NA	NA
KIF1A	4.50-4.75	1	251	NA	NA	NA	NA	NA
KIF1A	4.75-5.00	1	258	NA	NA	NA	NA	NA
KIF1A	5.00-5.25	1	259	NA	NA	NA	NA	NA
KIF1A	5.25-5.50	0	264	NA	NA	NA	NA	NA
KIF1A	5.50-5.75	0	260	NA	NA	NA	NA	NA
KIF1A	5.75-6.00	0	254	NA	NA	NA	NA	NA
KIF1A	6.00-6.25	0	247	NA	NA	NA	NA	NA
KIF1A	6.25-6.50	0	249	NA	NA	NA	NA	NA
KIF1A	6.50-6.75	0	259	NA	NA	NA	NA	NA
KIF1A	6.75-7.00	0	258	NA	NA	NA	NA	NA
KIF1A	7.00-7.25	0	245	NA	NA	NA	NA	NA
KIF1A	7.25-7.50	0	247	NA	NA	NA	NA	NA
KIF1A	7.50-7.75	0	244	NA	NA	NA	NA	NA
KIF1A	7.75-8.00	0	243	NA	NA	NA	NA	NA
KIF1A	8.00-8.25	0	240	NA	NA	NA	NA	NA
KIF1A	8.25-8.50	0	230	NA	NA	NA	NA	NA
KIF1A	8.50-8.75	0	224	NA	NA	NA	NA	NA
KIF1A	8.75-9.00	0	218	NA	NA	NA	NA	NA
KIF1A	9.00-9.25	0	212	NA	NA	NA	NA	NA
KIF1A	9.25-9.50	0	212	NA	NA	NA	NA	NA
KIF1A	9.50-9.75	0	208	NA	NA	NA	NA	NA
KIF1A	9.75-10.00	0	202	NA	NA	NA	NA	NA
KIF1A	10.00-10.25	0	192	NA	NA	NA	NA	NA
KIF1A	10.25-10.50	0	187	NA	NA	NA	NA	NA
KIF1A	10.50-10.75	0	184	NA	NA	NA	NA	NA
KIF1A	10.75-11.00	0	176	NA	NA	NA	NA	NA
KIF1A	11.00-11.25	0	169	NA	NA	NA	NA	NA
KIF1A	11.25-11.50	0	170	NA	NA	NA	NA	NA
KIF1A	11.50-11.75	0	163	NA	NA	NA	NA	NA
KIF1A	11.75-12.00	0	156	NA	NA	NA	NA	NA
KIF1A	12.00-12.25	0	150	NA	NA	NA	NA	NA
KIF1A	12.25-12.50	0	149	NA	NA	NA	NA	NA
KIF1A	12.50-12.75	0	142	NA	NA	NA	NA	NA
KIF1A	12.75-13.00	0	142	NA	NA	NA	NA	NA
KIF1A	13.00-13.25	0	139	NA	NA	NA	NA	NA
KIF1A	13.25-13.50	0	139	NA	NA	NA	NA	NA
KIF1A	13.50-13.75	0	132	NA	NA	NA	NA	NA
KIF1A	13.75-14.00	0	130	NA	NA	NA	NA	NA
KIF1A	14.00-14.25	0	126	NA	NA	NA	NA	NA
KIF1A	14.25-14.50	0	120	NA	NA	NA	NA	NA
KIF1A	14.50-14.75	0	120	NA	NA	NA	NA	NA
KIF1A	14.75-15.00	1	120	NA	NA	NA	NA	NA
KIF1A	15.00-15.25	1	115	NA	NA	NA	NA	NA
KIF1A	15.25-15.50	1	109	NA	NA	NA	NA	NA
KIF1A	15.50-15.75	1	108	NA	NA	NA	NA	NA
KIF1A	15.75-16.00	0	102	NA	NA	NA	NA	NA
KIF1A	16.00-16.25	0	97	NA	NA	NA	NA	NA
KIF1A	16.25-16.50	0	90	NA	NA	NA	NA	NA
KIF1A	16.50-16.75	0	83	NA	NA	NA	NA	NA
KIF1A	16.75-17.00	0	83	NA	NA	NA	NA	NA
KIF1A	17.00-17.25	0	81	NA	NA	NA	NA	NA
KIF1A	17.25-17.50	0	78	NA	NA	NA	NA	NA
KIF1A	17.50-17.75	0	76	NA	NA	NA	NA	NA
KIF1A	17.75-18.00	0	72	NA	NA	NA	NA	NA
KIF1A	18.00-18.25	0	67	NA	NA	NA	NA	NA
KIF1A	18.25-18.50	0	59	NA	NA	NA	NA	NA
KIF1A	18.50-18.75	0	52	NA	NA	NA	NA	NA
KIF1A	18.75-19.00	0	47	NA	NA	NA	NA	NA
KIF1A	19.00-19.25	0	43	NA	NA	NA	NA	NA
KIF1A	19.25-19.50	0	39	NA	NA	NA	NA	NA
KIF1A	19.50-19.75	0	31	NA	NA	NA	NA	NA
KIF1A	19.75-20.00	0	31	NA	NA	NA	NA	NA
KIF1A	20.00-20.25	0	26	NA	NA	NA	NA	NA
KIF1A	20.25-20.50	0	25	NA	NA	NA	NA	NA
KIF1A	20.50-20.75	0	19	NA	NA	NA	NA	NA
KIF1A	20.75-21.00	0	17	NA	NA	NA	NA	NA
KIF1A	21.00-21.25	0	13	NA	NA	NA	NA	NA
KIF1A	21.25-21.50	0	11	NA	NA	NA	NA	NA
KIF1A	21.50-21.75	0	11	NA	NA	NA	NA	NA
KIF1A	21.75-22.00	0	10	NA	NA	NA	NA	NA
KIF1A	22.00-22.25	0	10	NA	NA	NA	NA	NA
KIF1A	22.25-22.50	0	9	NA	NA	NA	NA	NA
KIF1A	22.50-22.75	0	9	NA	NA	NA	NA	NA
KIF1A	22.75-23.00	0	10	NA	NA	NA	NA	NA
KIF1A	23.00-23.25	0	8	NA	NA	NA	NA	NA
KIF1A	23.25-23.50	0	7	NA	NA	NA	NA	NA
KIF1A	23.50-23.75	0	6	NA	NA	NA	NA	NA
KIF1A	23.75-24.00	0	5	NA	NA	NA	NA	NA
KIF1A	24.00-24.25	0	5	NA	NA	NA	NA	NA
KIF1A	24.25-24.50	0	5	NA	NA	NA	NA	NA
KIF1A	24.50-24.75	0	5	NA	NA	NA	NA	NA
KIF1A	24.75-25.00	0	5	NA	NA	NA	NA	NA
MECP2	0.00-0.25	1	121	NA	NA	NA	NA	NA
MECP2	0.25-0.50	2	167	0	0.0642	1	1	1
MECP2	0.50-0.75	2	201	0	0.093	1	1	1
MECP2	0.75-1.00	2	223	0	0.115	1	1	1
MECP2	1.00-1.25	2	232	0	0.124	1	1	1
MECP2	1.25-1.50	2	243	0	0.136	1	1	1
MECP2	1.50-1.75	2	250	0.536	0.0419	0.29	1	1
MECP2	1.75-2.00	2	252	0.548	0.0416	0.284	1	1
MECP2	2.00-2.25	2	263	0.534	0.047	0.295	1	1
MECP2	2.25-2.50	2	266	0.489	0.0532	0.326	1	1
MECP2	2.50-2.75	2	259	0.463	0.0534	0.345	1	1
MECP2	2.75-3.00	2	259	0.469	0.0528	0.341	1	1
MECP2	3.00-3.25	1	260	NA	NA	NA	NA	NA
MECP2	3.25-3.50	1	260	NA	NA	NA	NA	NA
MECP2	3.50-3.75	1	264	NA	NA	NA	NA	NA
MECP2	3.75-4.00	1	261	NA	NA	NA	NA	NA
MECP2	4.00-4.25	1	257	NA	NA	NA	NA	NA
MECP2	4.25-4.50	1	250	NA	NA	NA	NA	NA
MECP2	4.50-4.75	1	251	NA	NA	NA	NA	NA
MECP2	4.75-5.00	1	258	NA	NA	NA	NA	NA
MECP2	5.00-5.25	1	259	NA	NA	NA	NA	NA
MECP2	5.25-5.50	1	264	NA	NA	NA	NA	NA
MECP2	5.50-5.75	1	260	NA	NA	NA	NA	NA
MECP2	5.75-6.00	1	254	NA	NA	NA	NA	NA
MECP2	6.00-6.25	1	247	NA	NA	NA	NA	NA
MECP2	6.25-6.50	1	249	NA	NA	NA	NA	NA
MECP2	6.50-6.75	1	259	NA	NA	NA	NA	NA
MECP2	6.75-7.00	1	258	NA	NA	NA	NA	NA
MECP2	7.00-7.25	1	245	NA	NA	NA	NA	NA
MECP2	7.25-7.50	1	247	NA	NA	NA	NA	NA
MECP2	7.50-7.75	1	244	NA	NA	NA	NA	NA
MECP2	7.75-8.00	1	243	NA	NA	NA	NA	NA
MECP2	8.00-8.25	1	240	NA	NA	NA	NA	NA
MECP2	8.25-8.50	1	230	NA	NA	NA	NA	NA
MECP2	8.50-8.75	1	224	NA	NA	NA	NA	NA
MECP2	8.75-9.00	1	218	NA	NA	NA	NA	NA
MECP2	9.00-9.25	1	212	NA	NA	NA	NA	NA
MECP2	9.25-9.50	1	212	NA	NA	NA	NA	NA
MECP2	9.50-9.75	1	208	NA	NA	NA	NA	NA
MECP2	9.75-10.00	1	202	NA	NA	NA	NA	NA
MECP2	10.00-10.25	1	192	NA	NA	NA	NA	NA
MECP2	10.25-10.50	1	187	NA	NA	NA	NA	NA
MECP2	10.50-10.75	1	184	NA	NA	NA	NA	NA
MECP2	10.75-11.00	1	176	NA	NA	NA	NA	NA
MECP2	11.00-11.25	1	169	NA	NA	NA	NA	NA
MECP2	11.25-11.50	1	170	NA	NA	NA	NA	NA
MECP2	11.50-11.75	1	163	NA	NA	NA	NA	NA
MECP2	11.75-12.00	1	156	NA	NA	NA	NA	NA
MECP2	12.00-12.25	1	150	NA	NA	NA	NA	NA
MECP2	12.25-12.50	1	149	NA	NA	NA	NA	NA
MECP2	12.50-12.75	1	142	NA	NA	NA	NA	NA
MECP2	12.75-13.00	0	142	NA	NA	NA	NA	NA
MECP2	13.00-13.25	0	139	NA	NA	NA	NA	NA
MECP2	13.25-13.50	0	139	NA	NA	NA	NA	NA
MECP2	13.50-13.75	0	132	NA	NA	NA	NA	NA
MECP2	13.75-14.00	0	130	NA	NA	NA	NA	NA
MECP2	14.00-14.25	0	126	NA	NA	NA	NA	NA
MECP2	14.25-14.50	0	120	NA	NA	NA	NA	NA
MECP2	14.50-14.75	0	120	NA	NA	NA	NA	NA
MECP2	14.75-15.00	0	120	NA	NA	NA	NA	NA
MECP2	15.00-15.25	0	115	NA	NA	NA	NA	NA
MECP2	15.25-15.50	0	109	NA	NA	NA	NA	NA
MECP2	15.50-15.75	0	108	NA	NA	NA	NA	NA
MECP2	15.75-16.00	0	102	NA	NA	NA	NA	NA
MECP2	16.00-16.25	0	97	NA	NA	NA	NA	NA
MECP2	16.25-16.50	0	90	NA	NA	NA	NA	NA
MECP2	16.50-16.75	0	83	NA	NA	NA	NA	NA
MECP2	16.75-17.00	0	83	NA	NA	NA	NA	NA
MECP2	17.00-17.25	0	81	NA	NA	NA	NA	NA
MECP2	17.25-17.50	0	78	NA	NA	NA	NA	NA
MECP2	17.50-17.75	0	76	NA	NA	NA	NA	NA
MECP2	17.75-18.00	0	72	NA	NA	NA	NA	NA
MECP2	18.00-18.25	0	67	NA	NA	NA	NA	NA
MECP2	18.25-18.50	0	59	NA	NA	NA	NA	NA
MECP2	18.50-18.75	0	52	NA	NA	NA	NA	NA
MECP2	18.75-19.00	0	47	NA	NA	NA	NA	NA
MECP2	19.00-19.25	0	43	NA	NA	NA	NA	NA
MECP2	19.25-19.50	0	39	NA	NA	NA	NA	NA
MECP2	19.50-19.75	0	31	NA	NA	NA	NA	NA
MECP2	19.75-20.00	0	31	NA	NA	NA	NA	NA
MECP2	20.00-20.25	0	26	NA	NA	NA	NA	NA
MECP2	20.25-20.50	0	25	NA	NA	NA	NA	NA
MECP2	20.50-20.75	0	19	NA	NA	NA	NA	NA
MECP2	20.75-21.00	0	17	NA	NA	NA	NA	NA
MECP2	21.00-21.25	0	13	NA	NA	NA	NA	NA
MECP2	21.25-21.50	0	11	NA	NA	NA	NA	NA
MECP2	21.50-21.75	0	11	NA	NA	NA	NA	NA
MECP2	21.75-22.00	0	10	NA	NA	NA	NA	NA
MECP2	22.00-22.25	0	10	NA	NA	NA	NA	NA
MECP2	22.25-22.50	0	9	NA	NA	NA	NA	NA
MECP2	22.50-22.75	0	9	NA	NA	NA	NA	NA
MECP2	22.75-23.00	0	10	NA	NA	NA	NA	NA
MECP2	23.00-23.25	0	8	NA	NA	NA	NA	NA
MECP2	23.25-23.50	0	7	NA	NA	NA	NA	NA
MECP2	23.50-23.75	0	6	NA	NA	NA	NA	NA
MECP2	23.75-24.00	0	5	NA	NA	NA	NA	NA
MECP2	24.00-24.25	0	5	NA	NA	NA	NA	NA
[truncated: 1,603 more rows]
