# Supplementary material for: Phenotypic homogeneity in childhood epilepsies evolves in gene-specific patterns across 3251 patient-years of clinical data
Source: Eur J Hum Genet. 2021 May 24;29(11):1690–700. doi: 10.1038/s41431-021-00908-8 (PMC8560769; doi:10.1038/s41431-021-00908-8)
Supplement: Supplementary file 4 — Table S5 [file 41431_2021_908_MOESM4_ESM.xlsx]

## Sheet: Lewis-Smith Table S5
Table S5. The number of individuals with each etiology, and their PhenSim scores within each of 10 age intervals of increasing duration
Empirical p-values derived from 1,000,000 permutations before and after Holm's adjustment for 360 hypotheses (36 etiologies in multiple individuals and 10 age intervals).
Genetic etiology	Age interval (years)	Number of individuals with the genetic etiology and EMR usage in interval	Total number of individuals with EMR usage in interval	PhenSim score	Raw p-value of PhenSim score (includes permutated groups with incalculable PhenSim score)	Holm's adjusted p-value of PhenSim score for 360 hypotheses
ATP1A3	0.00-0.25	1	121	NA	NA	NA
ATP1A3	0.25-0.64	1	192	NA	NA	NA
ATP1A3	0.64-1.02	2	218	0.362	0.0124	1
ATP1A3	1.02-1.61	2	250	0.552	0.0119	1
ATP1A3	1.61-2.54	1	281	NA	NA	NA
ATP1A3	2.54-4.02	1	302	NA	NA	NA
ATP1A3	4.02-6.34	2	324	0.928	0.0163	1
ATP1A3	6.34-10.02	2	323	1.21	0.0137	1
ATP1A3	10.02-15.83	1	245	NA	NA	NA
ATP1A3	15.83-25.01	0	116	NA	NA	NA
CACNA1A	0.00-0.25	0	121	NA	NA	NA
CACNA1A	0.25-0.64	1	192	NA	NA	NA
CACNA1A	0.64-1.02	2	218	0.589	0.00447	1
CACNA1A	1.02-1.61	3	250	0.735	0.00526	1
CACNA1A	1.61-2.54	2	281	0.548	0.0436	1
CACNA1A	2.54-4.02	2	302	2.2	0.000557	0.179
CACNA1A	4.02-6.34	2	324	1.04	0.00886	1
CACNA1A	6.34-10.02	1	323	NA	NA	NA
CACNA1A	10.02-15.83	0	245	NA	NA	NA
CACNA1A	15.83-25.01	0	116	NA	NA	NA
CSTB	0.00-0.25	0	121	NA	NA	NA
CSTB	0.25-0.64	0	192	NA	NA	NA
CSTB	0.64-1.02	0	218	NA	NA	NA
CSTB	1.02-1.61	0	250	NA	NA	NA
CSTB	1.61-2.54	0	281	NA	NA	NA
CSTB	2.54-4.02	0	302	NA	NA	NA
CSTB	4.02-6.34	1	324	NA	NA	NA
CSTB	6.34-10.02	2	323	0	0.24	1
CSTB	10.02-15.83	1	245	NA	NA	NA
CSTB	15.83-25.01	0	116	NA	NA	NA
DEPDC5	0.00-0.25	1	121	NA	NA	NA
DEPDC5	0.25-0.64	1	192	NA	NA	NA
DEPDC5	0.64-1.02	3	218	0	0.403	1
DEPDC5	1.02-1.61	3	250	1.34	0.000506	0.163
DEPDC5	1.61-2.54	3	281	1.37	0.00142	0.445
DEPDC5	2.54-4.02	3	302	1.61	0.00254	0.78
DEPDC5	4.02-6.34	3	324	1.82	0.00115	0.365
DEPDC5	6.34-10.02	3	323	0.811	0.0255	1
DEPDC5	10.02-15.83	2	245	1.17	0.00864	1
DEPDC5	15.83-25.01	0	116	NA	NA	NA
DNM1	0.00-0.25	0	121	NA	NA	NA
DNM1	0.25-0.64	1	192	NA	NA	NA
DNM1	0.64-1.02	1	218	NA	NA	NA
DNM1	1.02-1.61	1	250	NA	NA	NA
DNM1	1.61-2.54	1	281	NA	NA	NA
DNM1	2.54-4.02	1	302	NA	NA	NA
DNM1	4.02-6.34	2	324	0.738	0.0518	1
DNM1	6.34-10.02	0	323	NA	NA	NA
DNM1	10.02-15.83	0	245	NA	NA	NA
DNM1	15.83-25.01	0	116	NA	NA	NA
DYNC1H1	0.00-0.25	1	121	NA	NA	NA
DYNC1H1	0.25-0.64	1	192	NA	NA	NA
DYNC1H1	0.64-1.02	1	218	NA	NA	NA
DYNC1H1	1.02-1.61	1	250	NA	NA	NA
DYNC1H1	1.61-2.54	1	281	NA	NA	NA
DYNC1H1	2.54-4.02	1	302	NA	NA	NA
DYNC1H1	4.02-6.34	1	324	NA	NA	NA
DYNC1H1	6.34-10.02	1	323	NA	NA	NA
DYNC1H1	10.02-15.83	1	245	NA	NA	NA
DYNC1H1	15.83-25.01	1	116	NA	NA	NA
FRRS1L	0.00-0.25	0	121	NA	NA	NA
FRRS1L	0.25-0.64	0	192	NA	NA	NA
FRRS1L	0.64-1.02	0	218	NA	NA	NA
FRRS1L	1.02-1.61	1	250	NA	NA	NA
FRRS1L	1.61-2.54	2	281	0.896	0.0222	1
FRRS1L	2.54-4.02	1	302	NA	NA	NA
FRRS1L	4.02-6.34	0	324	NA	NA	NA
FRRS1L	6.34-10.02	0	323	NA	NA	NA
FRRS1L	10.02-15.83	0	245	NA	NA	NA
FRRS1L	15.83-25.01	0	116	NA	NA	NA
GABRA3	0.00-0.25	0	121	NA	NA	NA
GABRA3	0.25-0.64	0	192	NA	NA	NA
GABRA3	0.64-1.02	0	218	NA	NA	NA
GABRA3	1.02-1.61	0	250	NA	NA	NA
GABRA3	1.61-2.54	0	281	NA	NA	NA
GABRA3	2.54-4.02	0	302	NA	NA	NA
GABRA3	4.02-6.34	0	324	NA	NA	NA
GABRA3	6.34-10.02	0	323	NA	NA	NA
GABRA3	10.02-15.83	0	245	NA	NA	NA
GABRA3	15.83-25.01	2	116	2.05	0.00417	1
GABRB3	0.00-0.25	0	121	NA	NA	NA
GABRB3	0.25-0.64	0	192	NA	NA	NA
GABRB3	0.64-1.02	1	218	NA	NA	NA
GABRB3	1.02-1.61	1	250	NA	NA	NA
GABRB3	1.61-2.54	0	281	NA	NA	NA
GABRB3	2.54-4.02	1	302	NA	NA	NA
GABRB3	4.02-6.34	0	324	NA	NA	NA
GABRB3	6.34-10.02	0	323	NA	NA	NA
GABRB3	10.02-15.83	0	245	NA	NA	NA
GABRB3	15.83-25.01	0	116	NA	NA	NA
GNB1	0.00-0.25	0	121	NA	NA	NA
GNB1	0.25-0.64	1	192	NA	NA	NA
GNB1	0.64-1.02	1	218	NA	NA	NA
GNB1	1.02-1.61	1	250	NA	NA	NA
GNB1	1.61-2.54	1	281	NA	NA	NA
GNB1	2.54-4.02	1	302	NA	NA	NA
GNB1	4.02-6.34	1	324	NA	NA	NA
GNB1	6.34-10.02	1	323	NA	NA	NA
GNB1	10.02-15.83	1	245	NA	NA	NA
GNB1	15.83-25.01	0	116	NA	NA	NA
GRIN1	0.00-0.25	1	121	NA	NA	NA
GRIN1	0.25-0.64	2	192	1.3	0.000121	0.0398
GRIN1	0.64-1.02	2	218	1.15	0.000149	0.0487
GRIN1	1.02-1.61	2	250	1.02	0.000655	0.21
GRIN1	1.61-2.54	2	281	1.01	0.00361	1
GRIN1	2.54-4.02	2	302	0.965	0.013	1
GRIN1	4.02-6.34	2	324	0.472	0.0281	1
GRIN1	6.34-10.02	4	323	0.544	0.0425	1
GRIN1	10.02-15.83	2	245	0.915	0.013	1
GRIN1	15.83-25.01	1	116	NA	NA	NA
GRIN2A	0.00-0.25	0	121	NA	NA	NA
GRIN2A	0.25-0.64	0	192	NA	NA	NA
GRIN2A	0.64-1.02	0	218	NA	NA	NA
GRIN2A	1.02-1.61	0	250	NA	NA	NA
GRIN2A	1.61-2.54	0	281	NA	NA	NA
GRIN2A	2.54-4.02	0	302	NA	NA	NA
GRIN2A	4.02-6.34	0	324	NA	NA	NA
GRIN2A	6.34-10.02	2	323	0.797	0.059	1
GRIN2A	10.02-15.83	1	245	NA	NA	NA
GRIN2A	15.83-25.01	0	116	NA	NA	NA
GRIN2B	0.00-0.25	1	121	NA	NA	NA
GRIN2B	0.25-0.64	1	192	NA	NA	NA
GRIN2B	0.64-1.02	1	218	NA	NA	NA
GRIN2B	1.02-1.61	1	250	NA	NA	NA
GRIN2B	1.61-2.54	1	281	NA	NA	NA
GRIN2B	2.54-4.02	1	302	NA	NA	NA
GRIN2B	4.02-6.34	1	324	NA	NA	NA
GRIN2B	6.34-10.02	0	323	NA	NA	NA
GRIN2B	10.02-15.83	0	245	NA	NA	NA
GRIN2B	15.83-25.01	0	116	NA	NA	NA
IQSEC2	0.00-0.25	2	121	0	0.305	1
IQSEC2	0.25-0.64	2	192	0	0.564	1
IQSEC2	0.64-1.02	4	218	0	0.647	1
IQSEC2	1.02-1.61	4	250	0	0.736	1
IQSEC2	1.61-2.54	6	281	0	0.807	1
IQSEC2	2.54-4.02	6	302	1.34	0.00331	0.998
IQSEC2	4.02-6.34	4	324	1.12	0.00188	0.586
IQSEC2	6.34-10.02	3	323	2.75	0.000235	0.0764
IQSEC2	10.02-15.83	1	245	NA	NA	NA
IQSEC2	15.83-25.01	0	116	NA	NA	NA
KCNA2	0.00-0.25	0	121	NA	NA	NA
KCNA2	0.25-0.64	0	192	NA	NA	NA
KCNA2	0.64-1.02	0	218	NA	NA	NA
KCNA2	1.02-1.61	0	250	NA	NA	NA
KCNA2	1.61-2.54	1	281	NA	NA	NA
KCNA2	2.54-4.02	0	302	NA	NA	NA
KCNA2	4.02-6.34	1	324	NA	NA	NA
KCNA2	6.34-10.02	1	323	NA	NA	NA
KCNA2	10.02-15.83	1	245	NA	NA	NA
KCNA2	15.83-25.01	2	116	1.65	0.00196	0.609
KCNB1	0.00-0.25	2	121	0	0.156	1
KCNB1	0.25-0.64	2	192	0	0.333	1
KCNB1	0.64-1.02	3	218	0	0.403	1
KCNB1	1.02-1.61	3	250	0	0.49	1
KCNB1	1.61-2.54	3	281	0	0.571	1
KCNB1	2.54-4.02	3	302	1.97	0.000904	0.288
KCNB1	4.02-6.34	3	324	1.73	0.00148	0.462
KCNB1	6.34-10.02	3	323	0.926	0.0182	1
KCNB1	10.02-15.83	2	245	1.62	0.00308	0.934
KCNB1	15.83-25.01	1	116	NA	NA	NA
KCNQ2	0.00-0.25	8	121	2.53	2e-06	0.000694
KCNQ2	0.25-0.64	8	192	1.85	4e-06	0.00138
KCNQ2	0.64-1.02	8	218	1.85	8e-06	0.00271
KCNQ2	1.02-1.61	5	250	1.46	3.6e-05	0.012
KCNQ2	1.61-2.54	4	281	1.65	8e-05	0.0264
KCNQ2	2.54-4.02	4	302	1.37	0.00105	0.333
KCNQ2	4.02-6.34	3	324	2.59	5.8e-05	0.0192
KCNQ2	6.34-10.02	2	323	1.15	0.00307	0.934
KCNQ2	10.02-15.83	1	245	NA	NA	NA
KCNQ2	15.83-25.01	0	116	NA	NA	NA
KCNT1	0.00-0.25	1	121	NA	NA	NA
KCNT1	0.25-0.64	3	192	1.53	2.9e-05	0.00969
KCNT1	0.64-1.02	3	218	1.86	8e-06	0.00271
KCNT1	1.02-1.61	3	250	0.731	0.00145	0.455
KCNT1	1.61-2.54	3	281	0.799	0.00514	1
KCNT1	2.54-4.02	2	302	0.508	0.0358	1
KCNT1	4.02-6.34	2	324	0.608	0.00794	1
KCNT1	6.34-10.02	1	323	NA	NA	NA
KCNT1	10.02-15.83	2	245	2.56	0.000225	0.0733
KCNT1	15.83-25.01	0	116	NA	NA	NA
KIF1A	0.00-0.25	0	121	NA	NA	NA
KIF1A	0.25-0.64	0	192	NA	NA	NA
KIF1A	0.64-1.02	1	218	NA	NA	NA
KIF1A	1.02-1.61	1	250	NA	NA	NA
KIF1A	1.61-2.54	1	281	NA	NA	NA
KIF1A	2.54-4.02	1	302	NA	NA	NA
KIF1A	4.02-6.34	1	324	NA	NA	NA
KIF1A	6.34-10.02	0	323	NA	NA	NA
KIF1A	10.02-15.83	1	245	NA	NA	NA
KIF1A	15.83-25.01	0	116	NA	NA	NA
MECP2	0.00-0.25	1	121	NA	NA	NA
MECP2	0.25-0.64	2	192	0	0.0845	1
MECP2	0.64-1.02	2	218	0	0.109	1
MECP2	1.02-1.61	2	250	0	0.144	1
MECP2	1.61-2.54	2	281	0.548	0.0633	1
MECP2	2.54-4.02	2	302	0.624	0.0782	1
MECP2	4.02-6.34	1	324	NA	NA	NA
MECP2	6.34-10.02	1	323	NA	NA	NA
MECP2	10.02-15.83	1	245	NA	NA	NA
MECP2	15.83-25.01	0	116	NA	NA	NA
NEXMIF	0.00-0.25	1	121	NA	NA	NA
NEXMIF	0.25-0.64	1	192	NA	NA	NA
NEXMIF	0.64-1.02	1	218	NA	NA	NA
NEXMIF	1.02-1.61	1	250	NA	NA	NA
NEXMIF	1.61-2.54	1	281	NA	NA	NA
NEXMIF	2.54-4.02	1	302	NA	NA	NA
NEXMIF	4.02-6.34	1	324	NA	NA	NA
NEXMIF	6.34-10.02	2	323	1.09	0.0285	1
NEXMIF	10.02-15.83	0	245	NA	NA	NA
NEXMIF	15.83-25.01	0	116	NA	NA	NA
PCDH19	0.00-0.25	1	121	NA	NA	NA
PCDH19	0.25-0.64	1	192	NA	NA	NA
PCDH19	0.64-1.02	1	218	NA	NA	NA
PCDH19	1.02-1.61	2	250	0.552	0.00664	1
PCDH19	1.61-2.54	4	281	0.964	0.00421	1
PCDH19	2.54-4.02	4	302	0.767	0.0273	1
PCDH19	4.02-6.34	4	324	0.936	0.006	1
PCDH19	6.34-10.02	2	323	1.5	0.00326	0.984
PCDH19	10.02-15.83	2	245	1.55	0.0026	0.795
PCDH19	15.83-25.01	1	116	NA	NA	NA
PRRT2	0.00-0.25	3	121	0	0.156	1
PRRT2	0.25-0.64	4	192	0.56	0.00208	0.642
PRRT2	0.64-1.02	4	218	1.61	0.000125	0.041
PRRT2	1.02-1.61	2	250	0.836	0.00347	1
PRRT2	1.61-2.54	1	281	NA	NA	NA
PRRT2	2.54-4.02	1	302	NA	NA	NA
PRRT2	4.02-6.34	0	324	NA	NA	NA
PRRT2	6.34-10.02	0	323	NA	NA	NA
PRRT2	10.02-15.83	0	245	NA	NA	NA
PRRT2	15.83-25.01	0	116	NA	NA	NA
PURA	0.00-0.25	0	121	NA	NA	NA
PURA	0.25-0.64	1	192	NA	NA	NA
PURA	0.64-1.02	1	218	NA	NA	NA
PURA	1.02-1.61	2	250	0.558	0.0119	1
PURA	1.61-2.54	2	281	0.845	0.0101	1
PURA	2.54-4.02	3	302	0	0.438	1
PURA	4.02-6.34	3	324	0.259	0.0859	1
PURA	6.34-10.02	3	323	2.16	0.00134	0.423
PURA	10.02-15.83	2	245	2.01	0.00234	0.72
PURA	15.83-25.01	0	116	NA	NA	NA
SCN1A	0.00-0.25	4	121	0	0.981	1
SCN1A	0.25-0.64	12	192	0.447	1e-06	0.00036
SCN1A	0.64-1.02	15	218	0.516	1e-06	0.00036
SCN1A	1.02-1.61	19	250	1.58	1e-06	0.00036
SCN1A	1.61-2.54	17	281	1.8	1e-06	0.00036
SCN1A	2.54-4.02	18	302	2.21	1e-06	0.00036
SCN1A	4.02-6.34	17	324	2.74	1e-06	0.00036
SCN1A	6.34-10.02	13	323	1.89	2e-06	0.000694
SCN1A	10.02-15.83	6	245	1.93	4e-06	0.00138
SCN1A	15.83-25.01	3	116	1.59	1e-06	0.00036
SCN2A	0.00-0.25	5	121	0	0.679	1
SCN2A	0.25-0.64	6	192	0.394	2.5e-05	0.00837
SCN2A	0.64-1.02	5	218	0.581	2.4e-05	0.00806
SCN2A	1.02-1.61	5	250	1.34	4e-06	0.00138
SCN2A	1.61-2.54	7	281	1.65	8e-06	0.00271
SCN2A	2.54-4.02	7	302	1.4	4.6e-05	0.0153
SCN2A	4.02-6.34	4	324	2.08	6e-06	0.00204
SCN2A	6.34-10.02	5	323	0.603	0.00634	1
SCN2A	10.02-15.83	1	245	NA	NA	NA
SCN2A	15.83-25.01	2	116	2.74	1e-06	0.00036
SCN8A	0.00-0.25	1	121	NA	NA	NA
SCN8A	0.25-0.64	3	192	0.432	0.000811	0.26
SCN8A	0.64-1.02	4	218	0.65	0.00039	0.126
SCN8A	1.02-1.61	3	250	0.54	0.00271	0.827
SCN8A	1.61-2.54	2	281	0.427	0.0203	1
SCN8A	2.54-4.02	2	302	0.508	0.0358	1
SCN8A	4.02-6.34	2	324	0.475	0.0119	1
SCN8A	6.34-10.02	2	323	0.605	0.0281	1
SCN8A	10.02-15.83	1	245	NA	NA	NA
SCN8A	15.83-25.01	0	116	NA	NA	NA
SLC2A1	0.00-0.25	0	121	NA	NA	NA
SLC2A1	0.25-0.64	0	192	NA	NA	NA
SLC2A1	0.64-1.02	0	218	NA	NA	NA
SLC2A1	1.02-1.61	1	250	NA	NA	NA
SLC2A1	1.61-2.54	1	281	NA	NA	NA
SLC2A1	2.54-4.02	1	302	NA	NA	NA
SLC2A1	4.02-6.34	1	324	NA	NA	NA
SLC2A1	6.34-10.02	2	323	1.27	0.018	1
SLC2A1	10.02-15.83	1	245	NA	NA	NA
SLC2A1	15.83-25.01	0	116	NA	NA	NA
SLC6A1	0.00-0.25	0	121	NA	NA	NA
SLC6A1	0.25-0.64	0	192	NA	NA	NA
SLC6A1	0.64-1.02	1	218	NA	NA	NA
SLC6A1	1.02-1.61	1	250	NA	NA	NA
SLC6A1	1.61-2.54	0	281	NA	NA	NA
SLC6A1	2.54-4.02	0	302	NA	NA	NA
SLC6A1	4.02-6.34	2	324	0.384	0.095	1
SLC6A1	6.34-10.02	2	323	0.502	0.0731	1
SLC6A1	10.02-15.83	1	245	NA	NA	NA
SLC6A1	15.83-25.01	1	116	NA	NA	NA
SLC6A5	0.00-0.25	1	121	NA	NA	NA
SLC6A5	0.25-0.64	1	192	NA	NA	NA
SLC6A5	0.64-1.02	2	218	0.589	0.02	1
SLC6A5	1.02-1.61	1	250	NA	NA	NA
SLC6A5	1.61-2.54	1	281	NA	NA	NA
SLC6A5	2.54-4.02	1	302	NA	NA	NA
SLC6A5	4.02-6.34	0	324	NA	NA	NA
SLC6A5	6.34-10.02	0	323	NA	NA	NA
SLC6A5	10.02-15.83	0	245	NA	NA	NA
SLC6A5	15.83-25.01	0	116	NA	NA	NA
SMC1A	0.00-0.25	0	121	NA	NA	NA
SMC1A	0.25-0.64	1	192	NA	NA	NA
SMC1A	0.64-1.02	1	218	NA	NA	NA
SMC1A	1.02-1.61	1	250	NA	NA	NA
SMC1A	1.61-2.54	1	281	NA	NA	NA
SMC1A	2.54-4.02	1	302	NA	NA	NA
SMC1A	4.02-6.34	1	324	NA	NA	NA
SMC1A	6.34-10.02	1	323	NA	NA	NA
SMC1A	10.02-15.83	1	245	NA	NA	NA
SMC1A	15.83-25.01	0	116	NA	NA	NA
STXBP1	0.00-0.25	2	121	0	0.935	1
STXBP1	0.25-0.64	9	192	1.31	1e-06	0.00036
STXBP1	0.64-1.02	10	218	1.4	1e-06	0.00036
STXBP1	1.02-1.61	10	250	1.47	1e-06	0.00036
STXBP1	1.61-2.54	11	281	2.34	1e-06	0.00036
STXBP1	2.54-4.02	8	302	1.86	2e-06	0.000694
STXBP1	4.02-6.34	6	324	1.22	4e-06	0.00138
STXBP1	6.34-10.02	4	323	0.351	0.00107	0.34
STXBP1	10.02-15.83	6	245	1.3	1e-06	0.00036
STXBP1	15.83-25.01	1	116	NA	NA	NA
SYNGAP1	0.00-0.25	1	121	NA	NA	NA
SYNGAP1	0.25-0.64	1	192	NA	NA	NA
SYNGAP1	0.64-1.02	1	218	NA	NA	NA
SYNGAP1	1.02-1.61	1	250	NA	NA	NA
SYNGAP1	1.61-2.54	2	281	0.835	0.0271	1
SYNGAP1	2.54-4.02	1	302	NA	NA	NA
SYNGAP1	4.02-6.34	1	324	NA	NA	NA
SYNGAP1	6.34-10.02	1	323	NA	NA	NA
SYNGAP1	10.02-15.83	1	245	NA	NA	NA
SYNGAP1	15.83-25.01	0	116	NA	NA	NA
SZT2	0.00-0.25	0	121	NA	NA	NA
SZT2	0.25-0.64	0	192	NA	NA	NA
SZT2	0.64-1.02	0	218	NA	NA	NA
SZT2	1.02-1.61	2	250	0.595	0.0287	1
SZT2	1.61-2.54	1	281	NA	NA	NA
SZT2	2.54-4.02	1	302	NA	NA	NA
SZT2	4.02-6.34	0	324	NA	NA	NA
SZT2	6.34-10.02	0	323	NA	NA	NA
SZT2	10.02-15.83	0	245	NA	NA	NA
SZT2	15.83-25.01	0	116	NA	NA	NA
TBC1D24	0.00-0.25	1	121	NA	NA	NA
TBC1D24	0.25-0.64	2	192	0.503	0.0128	1
TBC1D24	0.64-1.02	1	218	NA	NA	NA
TBC1D24	1.02-1.61	1	250	NA	NA	NA
TBC1D24	1.61-2.54	0	281	NA	NA	NA
TBC1D24	2.54-4.02	0	302	NA	NA	NA
TBC1D24	4.02-6.34	0	324	NA	NA	NA
TBC1D24	6.34-10.02	0	323	NA	NA	NA
TBC1D24	10.02-15.83	0	245	NA	NA	NA
TBC1D24	15.83-25.01	0	116	NA	NA	NA
WDR45	0.00-0.25	0	121	NA	NA	NA
WDR45	0.25-0.64	0	192	NA	NA	NA
WDR45	0.64-1.02	0	218	NA	NA	NA
WDR45	1.02-1.61	1	250	NA	NA	NA
WDR45	1.61-2.54	1	281	NA	NA	NA
WDR45	2.54-4.02	1	302	NA	NA	NA
WDR45	4.02-6.34	0	324	NA	NA	NA
WDR45	6.34-10.02	1	323	NA	NA	NA
WDR45	10.02-15.83	1	245	NA	NA	NA
WDR45	15.83-25.01	0	116	NA	NA	NA
